# Supplementary material for: Systems Approach to Identify Common Genes and Pathways Associated with Response to Selective Serotonin Reuptake Inhibitors and Major Depression Risk
Source: Int J Mol Sci. 2019 Apr 23;20(8):1993. doi: 10.3390/ijms20081993 (PMC6514561; doi:10.3390/ijms20081993)
Supplement: Supplementary file 1 [file ijms-20-01993-s001.zip]

Archive with 1 entries (1 files):
- ijms-470790-supplementary.xlsx
