# Supplementary material for: Systems Approach to Identify Common Genes and Pathways Associated with Response to Selective Serotonin Reuptake Inhibitors and Major Depression Risk
Source: Int J Mol Sci. 2019 Apr 23;20(8):1993. doi: 10.3390/ijms20081993 (PMC6514561; doi:10.3390/ijms20081993)
Supplement: Supplementary file 1 [file ijms-20-01993-s001.zip › ijms-470790-supplementary.xlsx]

## Sheet: Sheet1
	Systems approach to identify common genes and pathways associated with response to selective serotonin reuptake inhibitors and major depression risk
	Ankit Srivastava, Priyanka Singh, Hitesh Gupta, Harpreet Kaur, Neha Kanojia, Debleena Guin, Mamta Sood, Rakesh Kumar Chadda, Jyoti Yadav, Divya Vohora, Luciano Saso and Ritushree Kukreti
	Supplementary Table S1 : Systematic review of SSRI response in MDD
	Supplementary Table S2 : Quality assessment of the included studies in systematic review of SSRI response in MDD
	Supplementary Table S3 : SNPs from GWAS of SSRIs response in MDD
	Supplementary Table S4 : SNPs from GWAS of MDD
	Supplementary Table S5 :List of genes from antidepressant repsonse and MDD
	Supplementary Table S6 : List of pathways from antidepressant repsonse and MDD
	Supplementary Table S7 : KEGG pathway analysis report
	Supplementary Table S8 : GO term analysis report
	Supplementary Table S9 : SSRI response SNPs function
	Supplementary Table S10 : MDD SNPs function

## Sheet: S1_Sys._Rev._SSRI
S.No.	Study	Population/ Ethnicity	Response criteria	Age (years)*	Gender		Number of samples			Genes	Studied variants	Genotypic and allelic frequency (G/A; G/0; 0/A; 0/0)	p- value	OR		Drug	Dose* (drug)	FP* (WEEKS)	Score
					M	F	Total	Responder	Non Responder					OR	(95% CI)
1	Takahashi H and et al (2017)	Japanese	DSM-IV MADRS	49.8±12.9	43	37	80	56	24	SLC6A4	S/S, S/L, L/L	0/0	0.062			Fluvoxamine	50-200mg	6 WEEKS	9
										5-HT2A	rs6311	0/0	0.93
										5-HTTVNTR	12/12, 12/10, 10/10	0/0	0.27
2	Hasti Nouraei and et al(2017)	Caucasians/Iranian	DSM-V HAMD21	32.58±10.68	33	67	100	70	30	NR3C1	rs41423247	G/A	(genotypic)0.008	3.3	1.35–8.09	Fluoxetine	20-80mg	6 WEEKS	7
												G/A	(allelic)0.032	2.2	1.09–4.44
											rs6195	G/A	(genotypic)0.213	0.2	0.01–2.32
												G/A	(allelic)0.067	0.2	0.036–1.14
											rs6189/6190	G/A	(genotypic)0.999	1.7	0.19–16.41
												G/A	(allelic)0.999	0.8	0.24–2.93
3	Firouzabadi N and et al(2017)	Caucasians	DSM-V HAMD21	35.2±13.7	25	75	100	33	67	ADRB1	rs1801253	G/A	(genotypic)0.003	5.7	1.4-23.9	Sertraline	50-200mg	6 WEEKS	9
													(allelic)0.0002	3.3	1.72-6.50
4	Xu Z and et al(2016)	Chinese	DSM-IV HDRS-17	38.99 ± 12.93	116	165	281	114	50	TPH2	rs11178998	G/0	0.02098	2.266	1.14–4.503	SSRI		6 WEEKS	9
											rs7963717	G/0	0.02398	2.183	1.095–4.352
5	Dong ZQ and et al(2016)	Chinese	DSM-IV HAMD18	35.62±13.65	141	149	290	220	70	5-HTR1A	rs1364043	G/A	(genotypic)0.5352			SSRI	10-20mg	6 WEEKS	7
													(allelic)0.8959
											rs10042486	G/A	(genotypic)0.0123
													(allelic)0.544
										5-HTR2A	rs6311	G/A	(genotypic)0.9035
													(allelic)0.7914
											rs6313	G/A	(genotypic)0.4852
													(allelic)0.514
											rs17289304	G/A	(genotypic)0.672
													(allelic)0.6562
6	Manoharan A and et al(2016)	South Indian	DSM-IV HAMD-17	35.9±9.3	35	67	102	56	46	SLC6A4	LL/LS/SS	G/0	0.0066	4.0	1.45–11.03	Fluoxetine	20mg	6 WEEKS	9
										SLC6A4	rs25531	G/0	0.0818	3.5	0.91–13.43
7	Paroni G and et al(2017)	Caucasian	DSM-IV	77.58 ± 6.63	95	234	329	176	153	KL	rs1207568	G/0	0.065			Escitalopram, Sertraline, Paroxetine, Citalopram	10-50mg	22 WEEKS	8
											rs9536314	G/0	0.011
											rs564481	G/0	0.438
8	Basu A and et al(2015)	North Indian	DSM-IV	35±10.3	32	23	55	36	19	HTR2A	rs6311	G/A	(genotypic)0.94	1.143		Escitalopram	10-20mg	6-8 WEEKS
													(allelic)0.74
											rs6313	G/A	(genotypic)0.71	1.349
													(allelic)0.46
										HTR1A	rs6295	G/A	(genotypic)0.80	1.064
													(allelic)0.87
										SLC6A4	44ins/del	G/A	(genotypic)0.37	1.581
													(allelic)0.40
9	Seripa D and et al(2015)	Caucasians	DSM-IV	76.38 ± 6.47	66	168	234	164	70	SLC6A4	rs4795541	G/A	(genotypic)0.09			SSRI	5-50mg	6 MONTHS	8
													(allelic)0.021
											rs140701	G/A	(genotypic)0.406
													(allelic)0.182
											rs3813034	G/A	(genotypic)0.746
													(allelic)0.438
10	Takahashi H and et al (2014)	Japanese	DSM-IV	49.8 ± 13.0	66	34	160	55	24	NR3C1	rs41423247	G/A	(genotypic)0.022			Fluvoxamine	50-200mg	6 WEEKS	9
													(allelic)0.019
11	Lim SW and et al(2014)	Korean	DSM-IV	59.8±13.7	59	180	239	154	85	TPH2	rs4760815	G/0	1.26×10−5			SSRI		6 WEEKS	9
											rs11179027	G/0	1.57×10−5
											rs17110747		1.94×10−4
											rs17110532	G/0	8.86×10−5
										GRIK2	rs543196	G/0	4.84×10−5
											rs572487		1.36×10−4
										GAD1	rs12185692		2.33×10−4
											rs3828275	G/0	6.89×10−5
										SLC6A4	rs2020942		2.96×10−4
											rs2066713	G/0	1.26×10−4
12	Raúl Ventura-Juncá and et al(2014)	Caucasian(Chile)	DSM-IV	43.05±11.21	7	201	208	67	55	CRHR1	rs242939	G/A	(genotypic)1.0			Fluoxetine	20-40mg	2 MONTHS	9
													(allelic)0.758
											rs242941	G/A	(genotypic)0.710
													(allelic)0.772
											rs1876828	G/A	(genotypic)0.801
													(allelic)0.857
										CRHR2	rs2270007	G/A	(genotypic)0.827
													(allelic)0.483
										FKBP5	rs1360780	G/A	(genotypic)0.472
													(allelic)0.264
										AVP	rs3729965	G/A	(genotypic)0.0843
													(allelic)0.0843
										NR3C1	rs41423247	G/A	(genotypic)0.266
													(allelic)0.204
13	El-Hage W and et al(2015)	Caucasian	DSM-IV	45±17	77	110	187	129	24	BDNF	rs6265	G/0	0.015 (3 weeks)(r=108;nr=52)			Escitalopram	10-30mg	3 WEEKS and 6WEEKS	9
													0.15(6 weeks)
14	Gul Ozbey and et al(2014)	Turkish	DSM-IV	39.4±13.4	11	43	54	34	12	ABCB1	rs1045642	G/0	1			Citalopram	20-30mg	6 WEEKS	8
15	Kim YG and et al(2014)	Korean	DSM-IV	46.83±17.52	41	193	234	145	81	TPH1	rs1800532	G/A	(genotypic)Codominant-0.816	0.92	0.49–1.72	Escitalopram	5-40mg	8 WEEKS	9
													(genotypic)recessive-0.851	1.09	0.53–2.24
													(Allelic)0.949	1.01	0.68–1.49
										HTR5A	rs6320	G/A	(genotypic)Codominant-0.273	1.1	0.50–2.41
													(genotypic)recessive-0.565	1.39	0.77–2.50
													(allelic)0.28	1.24	0.84–1.83
16	Tomita T and et al(2014)	Japanese	DSM-IV	47.0±14.4	16	35	51	34	17	SLC6A4	SS vs SL+LL	G/0	0.514			Paroxetine	20-40mg	6 WEEKS	9
17	Fukui N and et al(2014)	Japanese	DSM-IV	38.87±12.6	65	58	123	43	46	COMT	rs2075507	0/A	0.55			Fluvoxamine	25-200mg	12 WEEKS	7
											rs737865	0/A	1
											rs933271	0/A	1
											rs1544325	0/A	0.56
											rs5993882	0/A	0.41
											rs5993883	0/A	0.45
											rs5992500	0/A	0.84
											rs4646312	0/A	0.68
											rs4633	0/A	1
											rs6267	0/A	0.99
											rs4680	0/A	1
											rs4646316	0/A	0.57
											rs165774	0/A	1
											rs174696	0/A	0.66
											rs174697	0/A	1
											rs165599	0/A	0.9
18	Fukui N and et al(2014)	Japanese	DSM-IV	38.87±12.6	65	58	123	24	35	COMT	rs2075507	0/A	0.0036			Fluvoxamine	25-200mg	12 WEEKS	7
											rs737865	0/A	0.77
											rs933271	0/A	0.89
											rs1544325	0/A	0.0036
											rs5993882	0/A	0.21
											rs5993883	0/A	0.015
											rs5992500	0/A	0.34
											rs4646312	0/A	0.14
											rs4633	0/A	0.84
											rs6267	0/A	1
											rs4680	0/A	0.79
											rs4646316	0/A	0.12
											rs165774	0/A	1
											rs174696	0/A	0.23
											rs174697	0/A	1
											rs165599	0/A	1
19	Li X and et al(2014)	Chinese	DSM-IV	35.51±13.62	141	149	290	220	70	SLC17A7	rs1043558	G/A	(genotypic)0.796	0.879	0.586-1.320	SSRI	20-60mg	6 WEEKS	9
													(allelic)0.534
											rs1320301	G/A	(genotypic)0.657	1.094	0.686-1.746
													(allelic)0.706
											rs1578944	G/A	(genotypic)0.083	0.665	0.442-1.000
													(allelic)0.049
											rs74174284	G/A	(genotypic)0.014	0.573	0.379-0.867
													(allelic)0.008
20	Wang XC and et al(2014)	Chinese	DSM-IV	43.52±13.73	109	189	298	219	79	BDNF	rs6265	G/0	<0.001			Paroxetine	20-40mg	6WEEKS
										GDNF	rs2973049	G/0	0.005						9
											rs2216711	G/0	0.005
21	Han KM and et al(2013)	Korean	DSM-IV and KDIGS	48.29±17.75	13	81	94	37	19	CYP2D6	rs1065852	G/A	0.001(Codominant)	4.84		Escitalopram	5-40mg	12WEEKS	9
													<0.001(recessive)	11.46
													.057(dominant)	2.07
													<0.001(alllelic)	5.61
22	Huang X and et al(2013)	Chinese	DSM-IV	36.0 ± 13.2	141	149	290	220	70	ABCB6	rs1109866	G/A	0.507(genotypic)			Fluoxetine	10-40	6WEEKS	9
													0.245(allelic)	0.714	0.404–1.26	Sertraline	50-150
											rs1109867		0.440(genotypic)			Citalopram	20-40
													0.213(allelic)	0.699	0.396–1.23	Paroxetine	20-40
											rs3731885		0.261(genotypic)
													0.115(allelic)	0.571	0.282–1.16
											rs3755047		0.272(genotypic)
													0.119(allelic)	0.574	0.283–1.16
										ABCB1	rs6946119		0.452(genotypic)
													0.446(allelic)	0.765	0.384–1.53
											rs28401781		0.118(genotypic)
													0.0297(allelic)	0.145	0.0193–1.09
											rs4148739		0.140(genotypic)
													0.0360(allelic)	6.55	0.871–49.3
											rs3747802		0.411(genotypic)
													0.422(allelic)	0.641	0.215–1.91
										ABCG1	rs182694		0.683(genotypic)
													0.642(allelic)	1.1	0.741–1.63
23	Shima Sahraian and et al(2013)	Iranian	DSM-IV	18-65	26	78	104	65	39	SLC6A4	LL/LS vs SS	G/0	0.023			Citalopram	20-60mg	14WEEKS	8
24	Liu Z and et al(2013)	Chinese	DSM-IV	28.680±9.064	72	113	185	98	87	PDLIM5	rs10008257	G/0	0.614			Fluoxetine	20-40mg	6WEEKS	9
											rs2433320	G/0	0.0145
											rs2452600	G/0	0.6253
25	Mitjans M and et al(2013)	Spanish	DSM-IV	46.38±15.08	35	120	155	95	52	CNR1	rs806368	G/A	0.881(genotypic)			Citalopram	20-40mg	4WEEKS	8
													0.646(allelic)
											rs1049353	G/A	0.979(genotypic)
													0.96(allelic)
											rs806371	G/A	0.742(genotypic)
													0.823(allelic)
											rs806377	G/A	0.140(genotypic)
													0.966(allelic)
											rs1535255	G/A	0.373(genotypic)
													0.438(allelic)
26	Mitjans M and et al(2013)	Spanish	DSM-IV	46.38±15.08	35	120	155	96	51	CNR1	rs806368	G/A	0.029(genotypic)			Citalopram	20-40mg	12Weeks	9
													0.021(allelic)
											rs1049353	G/A	0.765(genotypic)
													0.511(allelic)
											rs806371	G/A	0.045(genotypic)
													0.016(allelic)
											rs806377	G/A	0.188(genotypic)
													0.043(allelic)
											rs1535255	G/A	0.795(genotypic)
													0.438(allelic)
27	Arias B and et al(2013)	Spanish	DSM-IV	39.58 ±12.37	36	123	159	104	55	TPH1	rs1800532	G/A	0.93(genotypic)			Citalopram	20-40mg	4WEEKS	8
													0.86(allelic)
										HTR2A	rs6311	G/A	0.36(genotypic)
													0.25(allelic)
										MAOA	µ VNTR	G/A	0.31(genotypic)
													0.59(allelic)
										HTR2C	rs6318	G/A	0.31(genotypic)
													0.27(allelic)
28	Won ES and et al (2012)	Korean	DSM-IV	47.8±5.41	16	99	115	59	56	SLC6A4	S/S, S/L, L/L	G/A	0.333(Codominant)	1.4	0.74–2.64	Escitalopram	5-20mg	8 WEEKS	9
													0.871(Dominant)
													0.026(Recessive)
													0.297(allelic)
29	Myung W and et al(2013)	Korean	DSM-IV	56.5 (35-66)	34	54	88	46	42	SLC6A4	S/S, S/L, L/L	G/0	0.004			Sertraline and Fluoxetine	20-50-F and 50-125-S	6 WEEKS	9
30	Mitjans M and et al(2012)	Spanish	DSM-IV	39.5±12.19	32	122	154	101	53	CNR1	rs1049353	G/A	0.74(genotypic)			Citalopram	20-40mg	4 WEEKS	8
													0.93(allelic)
										CNR2	rs2501431	G/A	0.442(genotypic)
													0.86(allelic)
										FAAH	rs324420	G/A	0.168(genotypic)
													0.71(allelic)
31	Mitjans M and et al(2012)	Spanish	DSM-IV	39.5±12.19	32	122	154	99	54	CNR1	rs1049353	G/A	P=0.938(genotypic)			Citalopram	20-40mg	12 WEEKS	9
													0.885(allelic)
										CNR2	rs2501431	G/A	0.447(genotypic)
													0.31(allelic)
										FAAH	rs324420	G/A	0.887(genotypic)
													0.97(allelic)
32	Wang Y and et al(2012)	Han Chinese	DSM-IV	36.97±13.6	182	221	403	287	78	DRD2	rs4460839	G/0	0.07544			SSRI		6 WEEKS	8
											rs2734833	G/0	0.0445
33	Yang Z and et al(2012)	Han Chinese	DSM-IV	36.9±13.6	182	221	403	130	35	APC	rs2439591	A	0.437	1.269		SSRI		6 WEEKS	8
											rs2464805	A	0.736	0.8908
											rs563556	A	0.299	1.485
											rs2229992	A	0.05	1.704
											rs42427	A	0.074	1.714
											rs465899	A	0.1055	1.639
										SRP19	rs495794	A	0.0011	2.403
										REEP5	rs818427	A	0.09655	1.862
											rs153549	A	0.0015	2.349
											rs6864403	A	0.4712	1.328
											rs149192	A	0.3125	1.381
											rs153560	A	0.00086	2.467
34	Xu Z and et al(2012)	Han Chinese	DSM-IV	39.31±13.1	121	187	308	114	52	HTR1B	rs6298	G/0	0.023	0.39	0.17-0.91	SSRI		6WEEKS	9
35	Kishi T and et al(2011)	Japanese	DSM-IV	48.2±16.3	120	140	260	146	114	HTR6	rs6693503	G/A	0.707(genotypic)			SSRI	Fluvoxamine(max150mg)	8 WEEKS	7
													0.397(allelic)				Sertraline(max100 mg)
											rs 1805054	G/A	0.619(genotypic)				Paroxetine(max 40 mg)
													0.987(allelic)
											rs4912138	G/A	0.651(genotypic)
													0.626(allelic)
											rs3790757	G/A	0.711(genotypic)
													0.953(allelic)
											rs9659997	G/A	0.373(genotypic)
													0.900(allelic)
36	Kishi T and et al(2011)	Japanese	DSM-IV	48.2±16.3	120	140	260	100	160	HTR6	rs6693503	G/A	0.663(genotypic)			SSRI		8 WEEKS	7
													0.358(allelic)
											rs 1805054	G/A	0.498(genotypic)
													0.533(allelic)
											rs4912138	G/A	0.871(genotypic)
													0.792(allelic)
											rs3790757	G/A	0.848(genotypic)
													0.876(allelic)
											rs9659997	G/A	0.892(genotypic)
													0.833(allelic)
37	Illi A and et al(2011)	Finnish	DSM-IV	40.9±14.3	36	49	85	50	35	SLC6A4	S/S, S/L, L/L	G/0	0.5			Citalopram,fluoxetine,paroxetine		6 WEEKS	9
38	Illi A and et al(2011)	Finnish	DSM-IV	40.9±14.3	36	49	85	29	56	SLC6A4	S/S, S/L, L/L	G/0	0.03			Citalopram,fluoxetine,paroxetine		6 WEEKS	9
39	Kishi T and et al(2010)	Japanese	DSM-IV	48.2±16.3	119	142	261	147	114	SIRT1	Rs12778366	G/A	0.433(genotypic)			SSRI	Fluvoxamine(max150mg)	8 WEEKS	7
													0.231(allelic)				Sertraline(max100 mg)
											Rs2273773	G/A	0.379(genotypic)				Paroxetine(max 40 mg)
													0.775(allelic)
											Rs4746720	G/A	0.272(genotypic)
													0.136(allelic)
											Rs10997875	G/A	0.46(genotypic)
													0.215(allelic)
40	Kishi T and et al(2010)	Japanese	DSM-IV	48.2±16.3	119	142	261	147	114	SIRT1	Rs12778366	G/A	0.933(genotypic)			SSRI	Fluvoxamine(max150mg)	8 WEEKS	7
													0.700(allelic)				Sertraline(max100 mg)
											Rs2273773	G/A	0.413(genotypic)				Paroxetine(max 40 mg)
													0.907(allelic)
											Rs4746720	G/A	0.212(genotypic)
													0.222(allelic)
											Rs10997875	G/A	0.247(genotypic)
													0.0964(allelic)
41	Kishi T and et al(2010)	Japanese	DSM-IV	47.8 ±16.8	100	108	208	117	91	SIGMAR1	rs1800866	G/0	0.273	2.88	0.476-23.9	Fluvoxamine, Sertraline	Fluvoxamine(max150mg)	8 WEEKS	9
42	Kishi T and et al(2010)	Japanese	DSM-IV	47.8 ±16.8	100	108	208	86	122	SIGMAR1	rs1800866	G/0	0.0769	5.49	0.915-45.4	Fluvoxamine, Sertraline	Sertraline(max100 mg)	8 WEEKS	9
43	Okumura T and et al(2010)	Japanese	DSM-IV	47.38±14.9	160	165	325	60	57	NOS1	rs41279104	G/A	0.109(genotypic)			Fluvoxamine	50-150mg	8 WEEKS	9
													0.176(allelic)
44	Okumura T and et al(2010)	Japanese	DSM-IV	47.38±14.9	160	165	325	45	72	NOS1	rs41279104	G/A	0.262(genotypic)			Fluvoxamine	50-150mg	8WEEKS	9
													0.259(allelic)
45	Kishi T and et al(2010)	Japanese	DSM-IV	48.2 ± 16.3	121	144	265	150	115	HTR2A	rs6311	G/A	0.567(genotypic)			SSRI	Fluvoxamine(max150mg)	8 WEEKS	7
													0.670(allelic)				Sertraline(max100 mg)
											rs 6313	G/A	0.624(genotypic)				Paroxetine(max 40 mg)
													0.884(allelic)
											rs 1928040	G/A	0.0540(genotypic)
													0.0252(allelic)
											rs7997012	G/A	0.938(genotypic)
													0.761(allelic)
46	Kishi T and et al(2010)	Japanese	DSM-IV	48.2 ± 16.3	121	144	265	150	115	HTR2A	rs6311	G/A	0.502(genotypic)			SSRI	Fluvoxamine(max150mg)	8 WEEKS	7
													0.319(allelic)				Sertraline(max100 mg)
											rs 6313	G/A	0.827(genotypic)				Paroxetine(max 40 mg)
													0.867(allelic)
											rs 1928040	G/A	0.0910(genotypic)
													0.0418(allelic)
											rs7997012	G/A	0.664(genotypic)
													0.696(allelic)
47	Liou YJ and et al(2009)	Chinese	DSM-IV	42.7±16.5	186	263	449	109	50	KCNK2	rs12131478	G/A	0.106(genotypic)			Citalopram, Fluoxetine	20-40mg	8 WEEKS	9
													0.074(allelic)
											rs6667764	G/A	0.626(genotypic)
													0.451(allelic)
											rs10494994	G/A	0.293(genotypic)
													0.748(allelic)
											rs11583745	G/A	0.433(genotypic)
													0.251(allelic)
											rs6686529	G/A	0.426(genotypic)
													0.235(allelic)
48	Liou YJ and et al(2009)	Chinese	DSM-IV	42.7±16.5	186	263	449	42	117	KCNK2	rs12131478	G/A	0.178(genotypic)			Citalopram, Fluoxetine	20-40mg	8 WEEKS	9
													0.057(allelic)
											rs6667764	G/A	0.046(genotypic)
													0.360(allelic)
											rs10494994	G/A	0.050(genotypic)
													0.082(allelic)
											rs11583745	G/A	0.245(genotypic)
													0.323(allelic)
											rs6686529	G/A	0.019(genotypic)
													0.0008(allelic)
49	Kishi T and et al(2009)	Japanese	DSM-IV	44.58±16.5	118	59	59	59	59	NR1D1	rs939347	G/A	0.355(genotypic)			Fluvoxamine	50-150mg	8 WEEKS	9
													0.241(allelic)
											rs2071427	G/A	0.625(genotypic)
													0.362(allelic)
											rs3744805	G/A	0.596(genotypic)
													0.360(allelic)
50	Kishi T and et al(2009)	Japanese	DSM-IV	44.58±16.5	118	59	59	45	73	NR1D1	rs939347	G/A	0.740(genotypic)			Fluvoxamine	50-150mg	8 WEEKS	9
													0.818(allelic)
											rs2071427	G/A	0.483(genotypic)
													0.759(allelic)
											rs3744805	G/A	0.307(genotypic)
													0.555(allelic)
51	Tsunoka T and et al(2009)	Japanese	DSM-IV	44.8±16.7	117	58	59	60	57	GRM2	rs3821829	0/A	0.145			Fluvoxamine	50-150mg	8 WEEKS	9
											rs12487957	G/A	0.462(genotypic)
													0.398(allelic)
											rs4687771	G/A	0.527(genotypic)
													0.425(allelic)
										GRM3	rs6465084	0/A	0.869
52	Tsunoka T and et al(2009)	Japanese	DSM-IV	44.8±16.7	117	58	59	46	71	GRM2	rs3821829	0/A	0.837			Fluvoxamine	50-150mg	8 WEEKS	9
											rs12487957	G/A	0.114(genotypic)
													0.239(allelic)
											rs4687771	G/A	0.361(genotypic)
													0.407(allelic)
										GRM3	rs6465084	0/A	0.955
53	Min W and et al(2009)	Chinese	DSM-IV	35.78±13.198	272	307	579	243	119	SLC6A4	ll,sl,ss	G/A	0.032(genotypic)			SSRI	20-60 mg	6 WEEKS	9
													0.617(allelic)
								239	123	5HTTVNTR	12/12,10/10,12/10	G/A	0.046(genotypic)
													0.029(allelic)
								242	120	SLC6A2	rs2242446	G/A	0.509(genotypic)
													0.514(allelic)
								240	122		rs5569	G/A	0.700(genotypic)
													0.409(allelic)
54	Min W and et al(2009)	Chinese	DSM-IV	35.78±13.198	272	307	579	156	206	SLC6A4	ll,sl,ss	G/A	0.007(genotypic)			SSRI	20-60 mg	6 WEEKS	9
													0.694(allelic)
								151	211	5HTTVNTR	12/12,10/10,12/10	G/A	0.048(genotypic)
													0.066(allelic)
								157	205	SLC6A2	rs2242446	G/A	0.419(genotypic)
													0.189(allelic)
								157	205		rs5569	G/A	0.506(genotypic)
													0.447(allelic)
55	Kishi T and et al(2009)	Japanese	DSM-IV	44.5±16.5	60	61	121	60	61	CLOCK	rs3736544	G/A	0.00434(genotypic)			Fluvoxamine	50-150mg	8 WEEKS	9
													0.00261(allelic)
											rs1801260	G/A	0.187(genotypic)
													0.243(allelic)
											rs3749474	G/A	0.358(genotypic)
													0.196(allelic)
56	Kishi T and et al(2009)	Japanese	DSM-IV	44.5±16.5	60	61	121	45	76	CLOCK	rs3736544	G/A	0.00651(genotypic)			Fluvoxamine	50-150mg	8 WEEKS	9
													0.00257(allelic)
											rs1801260	G/A	0.390(genotypic)
													0.855(allelic)
											rs3749474	G/A	0.0734(genotypic)
													0.0251(allelic)
57	Tsai SJ and et al(2009)	Han Chinese	DSM-IV	42.9±16.6	208	300	508	126	61	TPH2	rs4131348	G/A	0.484(genotypic)			Fluoxetine, citalopram	20-40 mg	8 WEEKS	7
													0.436(allelic)
											rs2171363	G/A	0.009(genotypic)
													0.512(allelic)
											rs1386492	G/A	0.147(genotypic)
													0.326(allelic)
											rs4290270	G/A	0.019(genotypic)
													0.459(allelic)
											rs17110747	G/A	0.133(genotypic)
													0.550(allelic)
58	Lee HY and et al(2009)	Korean	DSM-IV	49.1±16.3	26	70	96	52	31	NR3C1	rs41423247	G/A	0.87(genotypic)			Citalopram	20-60mg	8 WEEKS	9
													0.83(allelic)
								49	31		rs10052957	G/A	0.67(genotypic)
													0.68(allelic)
59	Arias B and et al(2009)	Spanish	DSM-IV	39.58± 12.3	114	33	147	96	52	DTNBP1	rs760761	G/A	0.03(genotypic)			Citalopram	20-40mg	4 WEEKS	8
													0.007(allelic)
											rs3213207	G/A	0.37(genotypic)
													0.32(allelic)
60	Arias B and et al(2009)	Spanish	DSM-IV	39.58± 12.3	114	33	147	96	52	DTNBP1	rs760761	G/A	0.48(genotypic)			Citalopram	20-40mg	12 WEEKS	9
													0.48(allelic)
											rs3213207	G/A	0.45(genotypic)
													0.16(allelic)
61	Crowley JJ and et al(2008)	African American	DSM-IV				143	92	51	SLC18A2	rs363371	G/A	0.926(genotypic)			Citalopram
													0.705(allelic)
											rs363390	G/A	0.413(genotypic)
													0.213(allelic)
											rs363343	G/A	0.618(genotypic)
													0.560(allelic)
											rs929493	G/A	0.381(genotypic)
													0.811(allelic)
										ADRB1	rs1801252	G/A	0.424(genotypic)
													0.595(allelic)
											rs1801253	G/A	0.514(genotypic)
													0.311(allelic)
		Europian American					730	505	225	SLC18A2	rs363371	G/A	0.258(genotypic)
													0.653(allelic)
											rs363390	G/A	0.568(genotypic)
													0.329(allelic)
											rs363343	G/A	0.444(genotypic)
													0.355(allelic)
											rs929493	G/A	0.831(genotypic)
													0.303(allelic)
										ADRB1	rs1801252	G/A	0.134(genotypic)
													0.238(allelic)
											rs1801253	G/A	0.728(genotypic)
													0.575(allelic)
62	Wong ML and et al(2008)	Mexican American	DSM-IV	21-68	37	71	108			CYP3A4	rs2242480	0/A	0.02			Fluoxetine	10-40mg	8 WEEKS	7
										PSMD13	rs3817629	0/A	0.04
										CD3E	rs2231449	0/A	0.002
										PRKCSH	rs160841	0/A	0.02
										PSMA7	rs2057169	0/A	0.004
											rs2057168	0/A	0.003
											rs2281740	0/A	0.002
											rs3746651	0/A	0.01
63	Tsai SJ and et al(2008)	Chinese	DSM-IV	40.11±15.71	101	129	230	74	92	GSK3B	rs334558	G/A	0.002(genotypic)			Fluoxetine,Citalopram	20-40mg	4 WEEKS	8
													0.020(allelic)
								70	85		rs13321783	G/A	0.002(genotypic)
													0.002(allelic)
								73	91		rs2319398	G/A	0.011(genotypic)
													0.011(allelic)
								73	92		rs6808874	G/A	0.163(genotypic)
													0.060(allelic)
64	Gau YT and et al(2008)	Chinese	DSM-IV	40.11±15.8	100	128	228	74	43	NGFR	rs575791	G/A	0.371(genootypic)			Fluoxetine,Citalopram	20-40mg	8 WEEKS	9
													0.177(allelic)
											rs2537706	G/A	0.215(genotypic)
													0.108(allelic)
											rs2072446	G/A	0.039(genotypic)
													0.012(allelic)
											rs11466155	G/A	0.425(genotypic)
													0.659(allelic)
											rs734194	G/A	0.163(genotypic)
													0.068(allelic)
65	Bozina N and et al(2008)	Caucasians	DSM-IV	45±11.6	69	61	130	65	65	SLC6A4	5-HTTLPR	G/A	0.005(genotypic)			Paroxetine	20mg	6 WEEKS	9
													0.0004(allelic)
											SERTin2	G/A	0.34(genotypic)
													0.25(allelic)
66	Papiol S and et al(2007)	Spanish	DSM-IV	39.5±12.2	35	124	159	95	51	CRHR2	rs2270007	G/A	0.018(genotypic)			Citalopram	20-40mg	4 WEEKS	8
													0.002(allelic)
67	Papiol S and et al(2007)	Spanish	DSM-IV	39.5±12.2	35	124	159	90	41	CRHR2	rs2270007	G/A	0.42(genotypic)			Citalopram	20-40mg	12 WEEKS	9
													0.15(allelic)
68	Kim H and et al(2006)	Korean	DSM-IV	59.91±12.61	33	86	119	69	50	SLC6A2	rs5569	G/A	0.71(genotypic)			Fluoxetine,Sertraline	20-50mg fluoxetine	6 WEEKS	9
													0.25(allelic)				50-100mg Sertraline
										5HTTVNTR	ss,sl,ll	G/A	0.006(genotypic)
													0.02(allelic)
										5HTTVNTR	ss,sl,ll	G/A	0.001(genotypic)
													0.001(allelic)
69	Ham BJ and et al(2007)	Korean	DSM-IV	45.1±17.2	29	76	105	61	44	TPH1	rs1800532	G/A	0.1495(genotypic)			Citalopram	10-20mg	8 WEEKS	9
													0.0723(allelic)
70	Ham BJ and et al(2007)	Korean	DSM-IV	45.1±17.2	29	76	105	42	63	TPH1	rs1800532	G/A	0.0467(genotypic)			Citalopram	10-20mg	8 WEEKS	9
													0.0173(allelic)
71	Choi MJ and et al(2006)	Korean	DSM-IV	15.31±16.1	24	59	83	57	26	COMT	rs6265	G/A	0.012(genotypic)			Citalopram	10-60mg	8WEEKS	7
													0.009(allelic)
72	Hong CJ and et al(2006)	Chinese	DSM-IV	41.1±14.8	93	131	224	81	143	HTR1A	rs6295	G/0	0.009			Fluoxetine	20-40mg	4 WEEKS	8
										SLC6A4	SERTLPR	G/0	<0.001
											SERTin2	G/0	0.246
										HTR2A	rs6313	G/0	0.446
										TPH1	rs1800532	G/0	0.662
										GNB3	rs5443	G/0	0.163
73	Choi MJ and et al(2005)	Korean	DSM-IV	62.63±8.22	51	20	71	39	32	5HTR2A	rs6311	G/A	0.226(genotypic)			Citalopram	10-20mg	4 WEEKS	8
													0.086(allelic)
74	Choi MJ and et al(2005)	Korean	DSM-IV	62.63±8.22	51	20	71	22	49	5HTR2A	rs6311	G/A	0.018(genotypic)			Citalopram	10-20mg	4 WEEKS	8
													0.034(allelic)
75	Kraft JB and et al(2005)	Caucasian	DSM-IV	37.1 ± 11.6	49	47	96	77	19	SLC6A4	rs25531	0/A	0.03			Fluoxetine	40mg	12 WEEKS	9
76	Arias B and et al(2005)	Spanish	DSM-IV	39.96 ± 12.27	31	99	130	91	39	HTR1A	rs6295	G/A	0.42(genotypic)			Citalopram	20-40 mg	12 WEEKS	7
													0.87(allelic)
										CYP2C19	rs4244285	G/A	0.17(genotypic)
													0.75(allelic)
77	Tsai SJ and et al(2003)	Chinese	DSM-IV	45.3±17.0	67	85	152	37	73	BDNF	rs6265	G/0	0.284			Fluoxetine	20-60mg	4 WEEKS	7
78	Tsai SJ and et al(2003)	Chinese	DSM-IV	45.3±17.0	67	85	152	4	106	BDNF	rs6265	G/0	0.419			Fluoxetine	20-60mg	4 WEEKS	7
79	Yu YW and et al(2003)	Chinese	DSM-IV	36.2±11.3	67	47	114	36	78	NOS1	rs2682826	G/0	0.637			Fluoxetine	20-40mg	4 WEEKS	7
80	Yu YW and et al(2003)	Chinese	DSM-IV	44.5±16.3	67	90	157	39	80	IL-1B	rs193922490	G/0	0.081			Fluoxetine	20-40mg	4 WEEKS	7
81	Yu YW and et al(2003)	Chinese	DSM-IV	44.5±16.3	67	90	157	4	115	IL-1B	rs193922490	G/0	0.028			Fluoxetine	20-60mg	4 WEEKS	7
82	Yu YW and et al(2003)	Chinese	DSM-IV	44.7±16.7	70	51	121	39	80	SLC6A4	ll,ls,ss	G/0	0.081			Fluoxetine	20-60mg	4 WEEKS	8
83	Yu YW and et al(2002)	Chinese	DSM-IV	44.7±16.7	70	51	121	5	116	SLC6A4	ll,ls,ss	G/0	0.15			Fluoxetine	20-60mg	4 WEEKS	8
84	Ito K and et al(2002)	Japanese	DSM-IV	51.2±13.2	22	32	54	35	19	STin2	10,10/10,12/12,12	G/A	>0.999(genotypic)			Fluvoxamine	50-200mg	6 WEEKS	9
													0.437(allelic)
85	Yoshida K and et al(2002)	Japanese	DSM-IV	51.2±13.2	22	32	54	35	19	SLC6A4	ll,ls,ss	G/A	0.059(genotypic)			Fluvoxamine	50-200mg	6 WEEKS	9
													0.01(allelic)
86	Yin L and et al(2016)	Chinese	DSM-IV, HAMD	35.51±13.62	141	151	290	220	70	DRD4	rs1800544	G/A	0.03(genotypic)			Fluoxetine, paroxetine, sertraline, citalopram	F,P,C- 20-60mg, S-50-150mg	6 WEEKS	9
													0.408(allelic)
											rs3863145	G/A	0.537(genotypic)
													0.544(allelic)
											rs4963126	G/A	0.096(genotypic)
													0.18(allelic)
										DRD2	rs7131056	G/A	0.176(genotypic)
													0.09(allelic)
											rs2234689	G/A	0.493(genotypic)
													0.231(allelic)
										SLC6A2	rs1362621	G/A	0.663(genotypic)
													0.610(allelic)
											rs2242446	G/A	0.995(genotypic)
													0.928(allelic)
											rs5564	G/A	0.942(genotypic)
													0.905(allelic)
										SLC6A3	rs140504	G/A	0.762(genotypic)
													0.515(allelic)
											rs2292023	G/A	0.488(genotypic)
													0.981(allelic)
											rs2550956	G/A	0.635(genotypic)
													0.792(allelic)
										TH	rs10743152	G/A	0.435(genotypic)
													0.199(allelic)
											rs10770141	G/A	0.543(genotypic)
													0.275(allelic)
											rs6356	G/A	0.133(genotypic)
													0.523(allelic)
87	Zhang X and et al(2014)	Chinese	DSM-IV, HAMD	35.51±13.62	141	151	290	220	70	CYP2D6	rs1080983	G/A	0.517(genotypic)			Fluoxetine, paroxetine, sertraline, citalopram	F,P,C- 20-60mg, S-50-150mg	6 WEEKS	9
													0.301(allelic)
										CYP2C19	rs1853205	G/A	0.697(genotypic)
													0.378(allelic)
											rs4986894	G/A	0.918(genotypic)
													0.705(allelic)
											rs12767583	G/A	0.926(genotypic)
													0.689(allelic)
										CYP1A2	rs2472299	G/A	0.204(geontypic)
													0.102(allelic)
											rs2472300	G/A	0.163(genotypic)
													0.083(allelic)
88	Hun Soo Chang and etal(2011)	Korean	DSM-IV, Hamd	46.85 ±2.36	16	99	115	49	25	BDNF	rs6265	G/A	0.001(genotypic)			Escitalopram	5-40mg	8 WEEKS	9
													0.006(allelic)
89	Hun Soo Chang and etal(2011)	Korean	DSM-IV, Hamd	46.85 ±2.36	16	99	115	49	25	BDNF	rs6265	G/A	0.544(genotypic)			Escitalopram	5-40mg	12 WEEKS	9
													0.735(allelic)
90	Lin KM and et al(2010)	Han Chinese	DSM-IV, HAMD	41(average)	36	205	241	69	102	CYP1A2	rs4646425	G/A	0.002(genotypic)	2.3	1.12–4.73	Paroxetine	10-40mg	8 WEEKS	9
													0.03(allelic)
											rs2472304	G/A	0.024(genotypic)	0.39	0.19–0.82
													0.01(allelic)
											rs2470890	G/A	0.015(genotypic)	0.34	0.16–0.74
													0.004(allelic)
91	Lee SH and et al(2010)	Korean	DSM-IV, HAMD	52.52±15.79	17	47	64	35	29	MRP1	rs12929977	G/A	0.986(genotypic)			Citalopram	10-60mg	8 WEEKS	9
													0.872(allelic)
											rs4148330	G/A	0.868(genotypic)
													0.753(allelic)
											rs35587	G/A	0.378(genotypic)
													0.420(allelic)
											rs4148356	G/A	0.491(genotypic)
													0.732(allelic)
											rs2074087	G/A	0.897(genotypic)
													0.739(allelic)
											rs2239330	G/A	0.038(genotypic)
													0.005(allelic)
											rs212087	G/A	0.194(genotypic)
													0.052(allelic)
											rs4148379	G/A	0.171(genotypic)
													0.099(allelic)
											rs212090	G/A	0.133(genotypic)
													0.035(allelic)
92	Tsai SJ and et al(2009)	Chinese	DSM-IV, HAMD	43.5±15.8	138	196	334	101	52	COMT	rs4680	G/A	0.020(genotypic)			Fluoxetine, citalopram	20-40 mg	8 WEEKS	9
													0.006(allelic)
93	Tsai SJ and et al(2009)	Chinese	DSM-IV, HAMD	43.5±15.8	138	196	334	40	113	COMT	rs4680	G/A	0.442(genotypic)			Fluoxetine, citalopram	20-40 mg	8 WEEKS	9
													0.437(allelic)
94	Yu YW and et al(2006)	Chinese	DSM-IV, HAMD	44±16.3	94	128	222	83	139	HTR1A	rs1800042	G/0	0.365			Fluoxetine	20-40mg	4 WEEKS	8
											rs6295	G/0	0.007
95	Saito S and et al(2006)	Japanese	DSM-IV, SIGHD	43.2±16.0	49	57	106	59	47	VAMP2	rs1061032	G/A	0.297(genotypic)			Fluvoxamine	50-100(initial)	8 WEEKS	9
													0.262(allelic)
											rs8067606	G/A	0.434(genotypic)
													0.488(allelic)
96	Saito S and et al(2006)	Japanese	DSM-IV, SIGHD	43.2±16.0	49	57	106	57	59	VAMP2	rs1061032	G/A	0.434(genotypic)			Fluvoxamine	50-100(initial)	8 WEEKS	9
													0.395(allelic)
											rs8067606	G/A	0.784(genotypic)
													0.578(allelic)
97	Suzuki Y and et al(2004)	Japanese	DSM-IV, HAMD	41.42±14.1	29	23	52	35	17	5-HT1A	rs1800042	G/0	0.042			Fluvoxamine	25-200mg	12 WEEKS	9
98	Suzuki Y and et al(2004)	Japanese	DSM-IV, HAMD	41.42±14.1	29	23	52	30	22	5-HT1A	rs1800042	G/0	0.442			Fluvoxamine	25-200mg	12 WEEKS	9
99	Serretti A and et al(2003)	Italians	DSM-IV, HAMD	51.31±13.07	156	334	490	293	197	GNB3	rs5443	G/0	0.09			Fluvoxamine, Paroxetine	F-upto 300, p-20-40	6 WEEKS	9
100	Jamerson BD and et al(2013)	Caucasian	DSM-IV, MADRS	42.6±20.3	44	60	104	55	49	MTRR	rs1801394	G/0	0.0077			SSRI		12 WEEKS	8
										MTHFR	rs1801131	G/0	0.0313
101	Fabbri C and et al(2013)	WhiteandAfrican-Americans	DSM-IV, QIDSC	42.01±14.45	598	943	1541	260	1281	GRM7	rs1083801	G/0	1.457X10-7(recessive)			Citalopram		2 WEEKS	8
													5.851X10-7(Genotypic)
										GRIK2	rs599545	G/0	5.676X10-5(Recessive)
													2.811X10-4(genotypic)
											rs2786247	G/0	1.638X10-4(recessive)
													8.119X10-4(genotypic)
											rs2852584	G/0	2.315X10-4(recessive)
											rs2518313	G/0	3.190X10-4(recessive)
											rs2786239	G/0	6.020X10-4(recessive)
										GRIA4	rs495498	0/A	7.760X10-4(allelic)
											rs10791773	0/A	9.132X10-4(allelic)
											rs994575	G/0	9.693X10-4(recessive)
											rs11226856	G/A	6.698X10-4(genotypic)
													2.275X10-4(allelic)
										PRKCE	rs505310	G/0	5.338X10-4(recessive)
										CAMK2D	rs12508566	G/0	8.837X10-4(recessive)
		White non-Hispanicsample	DSM-IV, QIDSC	42.01±14.45	461	648	1109	189	920	GRM7	rs1083801	G/0	5.409X10-4(recessive)
													2.317X10-4(genotypic)
102	Fukuo Y and et al(2011)	Japanese	DSM-IV, SIGHD	48.2±16.3	119	142	261	147	114	USP46	rs10517263	G/A	0.647(genotypic)			Fluvoxamine,sertraline,paroxetine	F-150, S-100, P-40	8 WEEKS	9
													0.971(allelic)
											rs17675844	G/A	0.680(genotypic)
													0.980(allelic)
											rs6554557	G/A	0.940(genotypic)
													0.720(allelic)
											rs12646800	G/A	0.672(genotypic)
													0.806(allelic)
											rs2244291	G/A	0.765(genotypic)
													0.936(allelic)
											rs10034164	G/A	0.944(genotypic)
													0.946(allelic)
											rs346005	G/A	0.972(genotypic)
													0.943(allelic)
103	Fukuo Y and et al(2011)	Japanese	DSM-IV, SIGHD	48.2±16.3	119	142	261	100	161	USP46	rs10517263	G/A	0.726(genotypic)			Fluvoxamine,sertraline,paroxetine	F-150, S-100, P-40	8 WEEKS	9
													0.921(allelic)
											rs17675844	G/A	0.807(genotypic)
													0.945(allelic)
											rs6554557	G/A	0.771(genotypic)
													0.906(allelic)
											rs12646800	G/A	0.699(genotypic)
													0.970(allelic)
											rs2244291	G/A	0.846(genotypic)
													0.837(allelic)
											rs10034164	G/A	0.944(genotypic)
													0.946(allelic)
											rs346005	G/A	0.890(genotypic)
													0.579(allelic)
104	Zou YF and et al(2010)	Chinese	DSM-IV,HAMD	35±13.04	139	156	295	216	79	BDNF	rs6265	G/0	0.794534			Fluoxetine	20 mg	6 WEEKS	9
105	Zou YF and et al(2010)	Chinese	DSM-IV,HAMD	35±13.04	139	156	295	216	79	BDNF	rs6266	G/0	0.429557			Fluoxetine	20 mg	6 WEEKS	9
106	Glubb DM and et al(2010)	European	MINI, Mood disorder questionnaire	na	na	na	285	47	19	ADM	rs11042725	G/0	0.001			Paroxetine	na	6 WEEKS	6
								74	37	ADM	rs11042726	G/0	0.53			Fluoxetine
								41	13	ADM	rs11042727	G/0	0.66			Citalopram
107	Cabanero M and et al(2009)	Overall	DSM-IV, HAMD	40.8±13	1043	1833	2876	896	502	PDE11A	rs4893975	G/0	0.321			Citalopram	na	6 WEEKS	6
											rs6433687	G/0	0.844
											rs3770016	G/0	0.794
											rs1880916	G/0	0.421
										PDE1A	rs1549870	G/0	0.238
										PDE9A	rs729861	G/0	0.405
		Hispanic	DSM-IV, QIDS	na	na	na	268	105	79	PDE11A	rs4893975	G/0	0.809
											rs6433687	G/0	0.755
											rs3770016	G/0	0.834
											rs1880916	G/0	0.775
										PDE1A	rs1549870	G/0	0.356
										PDE9A	rs729861	G/0	0.095
108	Peters EJ and et al(2009)	Caucasian	DSM-IV, QIDS	18-65	746	1207	1953	na	na	HTR2A	rs1923884	0/0	0.02	0.75	0.58,0.97	Citalopram	20-60mg	6 WEEKS	9
											rs7997012	0/0	0.0002	1.43	1.13,1.81
109	Peters EJ and et al(2009)	Caucasian	DSM-IV, QIDS	18-65	746	1207	1953	na	na	HTR2A	rs1923884	0/0	0.01	0.72	0.55,0.95	Citalopram	20-60mg	6 WEEKS	9
											rs7997012	0/0	3e-05	1.52	1.20,1.95
110	Mrazek DA and et al(2009)	White non hispanic	DSM-IV, QIDSC	42.7±13.4	443	631	1074	1042	32	SLC6A4	SERTin2	G/0	0.041			Citalopram	20-60mg	6 WEEKS	9
											SERTPR	G/0	0.039
											rs25531	G/0	0.287
		white hispanic		41.9±12.75	42	154	196	195	1	SLC6A4	SERTin2	G/0	0.67
											SERTPR	G/0	0.49
											rs25531	G/0	0.752
		black		44.2±12.6	89	144	233	228	5	SLC6A4	SERTin2	G/0	1
											SERTPR	G/0	0.787
											rs25531	G/0	0.975
111	Kato M and et al (2006)	Japanese	DSM-IV,HAMD	43.6±13.3	44	56	100	57	23	SLC6A4	SERTPR	G/0	0.025			Paroxetine, Fluvoxamine	P- 20-40	4 WEEKS	8
										HTR2A	RS6311	G/0	0.117				F- 50-150mg
										HTR3A	rs1062613	G/0	0.757
										HTR3B	–100–102AAG ins/del	G/0	0.421
										SLC6A4	SERTPR	G/0	0.043			Paroxetine, Fluvoxamine	P- 20-40	6 WEEKS	9
										HTR2A	RS6311	G/0	0.148				F- 50-150mg
										HTR3A	rs1062613	G/0	0.742
										HTR3B	–100–102AAG ins/del	G/0	0.16
112	McMahon FJ and et al(2006)	White 1526	DSM-IV, QIDSC	42.7 ± 13.4	748	1205	1953	na	na	HTR2A	rs7997012	G/A	.000035(gen,whole pop)			Citalopram	20-60mg	6 WEEKS	9
		Black 313											.000024(allele,whole)
		Other/Mix 113											0.0183(gen,white)
													0.00107(allele,white)
											rs1928040	G/A	0.0701(gen,whole)
													0.0446(allele, whole)
													0.0626(allele,white)
											rs6311	G/A	0.0874(gene,black)
													.0431(allele,black)
113	McMahon FJ and et al(2006)	White 1526	DSM-IV, QIDSC	42.7 ± 13.4	748	1205	1953	na	na	HTR2A	rs7997012	G/A	0.000002(gen,whole)
		Black 313											.000037(allele,whole)
		Other/Mix 113											0.000157(gen,white)
													.00183(allele,white)
											rs1928040	G/A	.0709(allele,whole)
													0.0149(gen,black)
											rs6311	G/A	0..0918(allele,black)
114	Peters EJ and et al(2004)	Caucasian	DSM-IV, HAMD	37.17±11.6	47	49	96	77	19	SLC614	rs25533	G/0	0.037	0.33	0.08–1.35	Fluoxetine	10-60mg	12 WEEKS	7
										TPH1	1	G/0	0.022	0.41	0.11–0.37
											2	G/0	0.035	0.43	0.12–1.45
											3	G/0	0.022	0.41	0.11–0.37
115	Ji Y and et al(2012)	STAR-D, white	DSM-IV, HDRS	na	na	na	na	na	na	COMT	rs13306278	0/A	0.04	0.78	0.62, 0.99	SSRI	na	6 WEEKS	7
											rs9332381	0/A	0.006	1.71	1.16, 2.51
116	Lekman M and et al(2008)	White 1526	DSM-IV, QIDSC	42.7 ± 13.4	748	1205	1953	na	na	FKBP5	rs1360780	G/A	0.47(gene,whole)			Citalopram	20-60mg	6 WEEKS	7
		Black 313											0.032(gene,whiteNH)
													0.39(gene,black)
													0.48(allele,whole)
													0.088(allele,whiteNH)
													0.42(allele,black)
											rs4713916	G/A	0.002708(gene,whole)
													0.01(gene,whiteNH)
													0.92(gene,black)
													0.00074(allele,whole)
													0.0064(allele,whiteNH)
													0.67(allele,black)
											rs3800373	G/A	0.68(gene,whole)
													0.15(gene,whiteNH)
													0.68(gene,black)
													0.59(allele,whole)
													0.12(allele,whiteNH)
													0.42(allele,black)
117	Lekman M and et al(2008)	White 1526	DSM-IV, QIDSC	42.7 ± 13.4	748	1205	1953	na	na	FKBP5	rs1360780	G/A	0.93(gene,whole)			Citalopram	20-60mg	6 WEEKS	7
		Black 313											0.32(gene,whiteNH)
													0.13(gene,black)
													0.9(allele,whole)
													0.44(allele,whiteNH)
													0.22(allele,black)
											rs4713916	G/A	0.042(gene,whole)
													0.21(gene,whiteNH)
													0.54(gene,black)
													0.042(allele,whole)
													0.21(allele,whiteNH)
													0.41(allele,black)
											rs3800373	G/A	0.88(gene,whole)
													0.76(gene,whiteNH)
													0.41(gene,black)
													0.68(allele,whole)
													0.57(allele,whiteNH)
													0.21(allele,black)
118	Kraft JB and et al(2007)	White, african american	DSM-IV, QIDS	42.6± 13.4	735	1179	1914	991	669	SLC6A4	rs25531	G/0	0.22(white)	1.25	.90,1.73	Citalopram	20-60mg	6 WEEKS	9
												G/0	0.54(african american)	1.19	.72,1.96
											SLC6A4	G/0	0.27(white)	0.89	.70,1.13
												G/0	0.60(aa)	1.19	.71,2.01
											rs25533	G/0	0.48(white)	1.15	.80,1.64
												G/0	0.05(aa)	1.81	.92,3.56
											rs2020933	G/0	0.83(white)	1.06	.71,1.58
												G/0	0.38(aa)	1.27	.74,2.19
											rs2020934	G/0	0.10(white)	1.31	.99,1.72
												G/0	0.28(aa)	0.68	.37,1.25
											rs16965628	G/0	0.66(white)	1.1	.77,1.57
												G/0	0.63(aa)	0.96	.56,1.65
											rs2066713	G/0	0.09(white)	1.29	1.00,1.67
												G/0	0.42(aa)	1.41	.82,2.41
											rs6354	G/0	0.95(white)	1.03	.81,1.32
												G/0	0.90(aa)	1.07	.62,1.82
											rs140700	G/0	0.03(white)	1.48	1.04,2.10
												G/0	0.02(aa)	2.57	1.07,6.19
											rs140701	G/0	0.42(white)	1.02	.80,1.31
												G/0	0.95(aa)	0.97	.56,1.68
											rs1042173	G/0	0.28(white)	0.9	.70,1.16
												G/0	0.82(aa)	0.94	.55,1.61
119	Illi A and et al(2013)	Finnish	DSM-IV, MADRS	40.8±14.0	35	51	86	30	56	BDNF	rs11030101	G/0	0.447088			Citalopram, fluoxetine, paroxetine	na	6 WEEKS	9
											rs61888800	G/0	0.99
120	Illi A and et al(2013)	Finnish	DSM-IV, MADRS	40.8±14.0	35	51	86	51	35	BDNF	rs11030101	G/0	0.647265			Citalopram, fluoxetine, paroxetine	na	6 WEEKS	9
											rs61888800	G/0	0.4532
121	Illi A and et al(2009)	Finnish	DSM-IV, MADRS	40.8±14.0	35	51	56	30	56	HTR1A	rs6295	G/0	0.771052			Citalopram, fluoxetine, paroxetine	na	6 WEEKS	9
										HTR2A	rs6313	G/0	0.436049
											rs6311	G/0	0.436049
											rs7997012	G/0	0.794534
										HTR6	rs1805054	G/0	0.99
										TPH1	rs1800532	G/0	0.2334
										TPH2	rs1386494	G/0	0.23123
122	Illi A and et al(2009)	Finnish	DSM-IV, MADRS	40.8±14.0	35	51	56	30	56	HTR1A	rs6295	G/0	0.737123			Citalopram, fluoxetine, paroxetine	na	6 WEEKS	9
										HTR2A	rs6313	G/0	0.412714
											rs6311	G/0	0.412714
											rs7997012	G/0	0.218712
										HTR6	rs1805054	G/0	0.99
										TPH1	rs1800532	G/0	0.25284
										TPH2	rs1386494	G/0	0.5356
123	Tsai SJ and et al(2008)	Chinese	DSM-IV, HAMD	40.4±16.1	74	114	188	62	78	SERPINE1	rs2227631	G/A	0.065875(genotypic)			Fluoxetine, Citalopram	20-40mg	4 WEEKS	8
													0.4503(allelic)
											rs1799889	G/A	0.481909(genotypic)
													0.3032(allelic)
											rs6092	G/A	0.4538(genotypic)
													0.3537(allelic)
											rs6090	G/A	0.4868(genotypic)
													0.9203(allelic)
											rs2227684	G/A	0.168638(genotypic)
													1(allelic)
											rs7242	G/A	0.168638(genotypic)
													1(allelic)
124	Yoshida K and et al(2002)	Japanese	DSM-IV, MADRS	51.2±13.2	22	32	54	35	19	MAOA-VNTR	1/1,1/3,3/3	G/A	0.137381(genotypic)			Fluvoxamine	50-200mg	6 WEEKS	9
													0.9203(allelic)
										TPH	rs1800532	G/A	0.522(genotypic)
													0.8625(allelic)
125	Sato K and et al(2002)	Japanese	DSM-IV, MADRS	51.2±13.2	22	32	54	35	19	5 HT2A	rs6311	G/A	0.891366(genotypic)			Fluvoxamine	50-200mg	6 WEEKS	9
													1(allelic)
126	Binder EB and et al(2010)	STAR-D, white	DSM-IV, QIDS	18-75	746	1207	1953	982	726	CRHBP	rs10473984	0/0	0.0068(genotypic)			Citalopram	20-60mg	6 WEEKS	9
													0.0044(allelic)
											rs10474485	0/0	0.018(genotypic)
													0.0065(allelic)
											rs10055255	0/0	0.020(genotypic)
													0.017(allelic)
										CRHR2	rs2267716	0/0	0.024(genotypic)
													0.013(allelic)
										CRHR1	rs12942300	0/0	0.038(genotypic)
													0.0086(allelic)
										CRHR2	rs255105	0/0	0.043(genotypic)
													0.0086(allelic)
127	Binder EB and et al(2010)	STAR-D, white	DSM-IV, QIDS	18-75	746	1207	1953	740	649	CRHBP	rs10473984	0/0	0.00044(genotypic)			Citalopram	20-60mg	6 WEEKS	9
													0.00062(allelic)
											rs10474485	0/0	0.018(genotypic)
													0.0062(allelic)
											rs10055255	0/0	0.0050(genotypic)
													0.0023(allelic)
										CRHR1	rs12942300	0/0	0.0087(genotypic)
													0.0015(allelic)
										CRHR2	rs2267716	0/0	0.024(genotypic)
													0.0098(allelic)
										AVPR1A	rs7307997	0/0	0.047(genotypic)
													0.038(allelic)
128	Garriock HA and et al(2010)	STAR-D, white	DSM-IV, QIDS	18-75	746	1207	1953	531	790	OPRM1	rs562859	0/0	0.002			Citalopram	20-60mg	6 WEEKS	9
											rs1323044	0/0	0.003
											rs540825	0/0	0.003
											rs658156	0/0	0.003
											rs13195018	0/0	0.002
											rs538174	0/0	0.002
											rs583664	0/0	0.001
											rs618207	0/0	0.001
129	Garriock HA and et al(2010)	STAR-D, white	DSM-IV, QIDS	18-75	746	1207	1953	531	790	OPRM1	rs562859	0/0	0.002			Citalopram	20-60mg	6 WEEKS	9
											rs1323044	0/0	0.005
											rs540825	0/0	0.002
130	Lin KM et al (2011)	Chinese	DSM-IV, HAMD	42	19	81	100	48	26	ABCB1	rs1882478	0/A	0.037	0.35	0.17–0.71	Escitalopram	10-30mg	8 WEEKS	8
											rs2235048	0/A	0.11	0.38	0.18–0.80
											rs2235047	0/A	1	0.92	0.46–1.87
											rs1045642	0/A	0.045	0.34	0.16–0.72
											rs6949448	0/A	0.12	0.34	0.14–0.79
											rs10234411	0/A	1	1.23	0.62–2.42
											rs3789246	0/A	0.98	0.57	0.20–1.68
											rs1922242	0/A	0.77	1.79	0.86–3.73
											rs2235046	0/A	0.11	2.45	1.22–4.89
											rs1128503	0/A	0.08	2.57	1.28–5.14
											rs2235018	0/A	1	1.13	0.44–2.94
											rs2235016	0/A	1	0.92	0.08-10.41
											rs10256836	0/A	0.021	3.82	1.58–9.22
											rs1989831	0/A	1	0.61	0.06–6.00
											rs1202184	0/A	0.74	1.78	0.88–3.60
											rs3789243	0/A	0.59	1.94	0.93–4.05
											rs2188524	0/A	0.96	0.29	0.03–2.51
											rs28381796	0/A	1	1.88	0.26–13.75
											rs4148732	0/A	0.27	2.95	1.10–7.89
											rs1978095	0/A	1	0.97	0.40–2.37
131	Wang P et al(2018)	Chinese	DSM-IV, HAMD	18-70	50	92	142	40	45	HTR1A	rs6294	G/0	0.306			Escitalopram	10-20mg	8 WEEKS	9
											rs116985176	G/0	0.475
										HTR1B	rs6296	G/0	0.76
											rs6298	G/0	0.888
											rs1228814	G/0	0.783
											rs1778258	G/0	0.797
132	Nouraei H et al(2018)	Caucasians	DSM-V, HAMD	32.87±10.65	33	67	100	70	30	GCR	rs41423247	G/A	0.008(genotypic)	3.3	1.35–8.09	Fluoxetine	20-80mg	6 WEEKS	9
													0.032(allelic)	2.2	1.09–4.44
											rs6195	G/A	0.213(genotypic)	0.2	0.01–2.32
													0.067(allelic)	0.2	0.036–1.14
											rs6189/rs6190	G/A	0.999(genotypic)	1.7	0.19–16.41
													0.999(allelic)	0.8	0.24–2.93

## Sheet: S2_Table 2_NOS_quality
S.no.	Study name	Representativeness of the Studied cohort (no=0; yes=1)	Criteria of diagnosis (different=0; similar=1)	Structured interview for disease severity or disease improvement (scales not used=0; scales used=1)	Prospective study or not (not=0; yes=1)	Regression analysis done or not (1 for single variable and 2 for multiple variable)	Assessment of outcome (self=0; using scales=1)	Follow-up (Below 6 weeks=0; 6 weeks or above=1)	Reasons for dropouts give or not (not given=0; given=1)	Total Score
1	Takahashi H et al (2017)	1	1	1	1	2	1(MADRS, HAMD)	1	1	9
2	Hasti Nouraei et al(2017)	1	1	1	1	0	1(HAMD)	1	1	7
3	Firouzabadi N et al(2017)	1	1	1	1	2	1(HDRS)	1	1	9
4	Xu Z et al(2016)	1	1	1	1	2	1(HDRS)	1	1	9
5	Dong ZQ et al(2016)	1	1	1	1	0	1(HAMD)	1	1	7
6	Manoharan A et al(2016)	1	1	1	1	2	1(HAMD)	1	1	9
7	Paroni G et al(2017)	0	1	1	1	2	1(HDRS)	1	1	8
8	Basu A et al(2015)	1	1	1	1	0	1(HAMD)	1	1	7
9	Seripa D et al(2015)	0	1	1	1	2	1(MMSE)	1	1	8
10	Takahashi H et al (2014)	1	1	1	1	2	1(MADRS)	1	1	9
11	Lim SW et al(2014)	1	1	1	1	2	1(HDRS)	1	1	9
12	Raúl Ventura-Juncá et al(2014)	1	1	1	1	2	1(HAMD)	1	1	9
13	El-Hage W et al(2015)	1	1	1	1	2	1(HAMD)	1	1	9
14	Gul Ozbey et al(2014)	1	1	1	1	1	1(HDRS)	1	1	8
15	Kim YG et al(2014)	1	1	1	1	2	1(HAMD)	1	1	9
16	Tomita T et al(2014)	1	1	1	1	2	1(HDRS)	1	1	9
17	Fukui N et al(2014)	1	1	1	1	0	1(HAMD)	1	1	7
18	Fukui N et al(2014)	1	1	1	1	0	1(HAMD)	1	1	7
19	Li X et al(2014)	1	1	1	1	2	1(HDRS)	1	1	9
20	Wang XC et al(2014)	1	1	1	1	2	1(HAMD)	1	1	9
21	Han KM et al(2013)	1	1	1	1	2	1(HAMD)	1	1	9
22	Huang X et al(2013)	1	1	1	1	2	1(HAMD)	1	1	9
23	Shima Sahraian et al(2013)	1	1	1	1	1	1(HAMD)	1	1	8
24	Liu Z et al(2013)	1	1	1	1	2	1(HAMD)	1	1	9
25	Mitjans M et al(2013)	1	1	1	1	2	1(HAMD)	0	1	8
26	Mitjans M et al(2013)	1	1	1	1	2	1(HAMD)	1	1	9
27	Arias B et al(2013)	1	1	1	1	2	1(HDRS)	0	1	8
28	Won ES et al (2012)	1	1	1	1	2	1(HDRS)	1	1	9
29	Myung W et al(2013)	1	1	1	1	2	1(HDRS)	1	1	9
30	Mitjans M et al(2012)	1	1	1	1	2	1(HDRS)	0	1	8
31	Mitjans M et al(2012)	1	1	1	1	2	1(HDRS)	1	1	9
32	Wang Y et al(2012)	1	1	1	1	2	1(HDRS)	1	0	8
33	Yang Z et al(2012)	1	1	1	1	2	1(HDRS)	1	0	8
34	Xu Z et al(2012)	1	1	1	1	2	1(HDRS)	1	1	9
35	Kishi T et al(2011)	1	1	1	1	0	1(HDRS)	1	1	7
36	Kishi T et al(2011)	1	1	1	1	0	1(HDRS)	1	1	7
37	Illi A et al(2011)	1	1	1	1	2	1(HAMD)	1	1	9
38	Illi A et al(2011)	1	1	1	1	2	1(HAMD)	1	1	9
39	Kishi T et al(2010)	1	1	1	1	0	1(HDRS)	1	1	7
40	Kishi T et al(2010)	1	1	1	1	0	1(HDRS)	1	1	7
41	Kishi T et al(2010)	1	1	1	1	2	1(SIGHD)	1	1	9
42	Kishi T et al(2010)	1	1	1	1	2	1(SIGHD)	1	1	9
43	Okumura T et al(2010)	1	1	1	1	2	1(SIGHD)	1	1	9
44	Okumura T et al(2010)	1	1	1	1	2	1(SIGHD)	1	1	9
45	Kishi T et al(2010)	1	1	1	1	0	1(SIGHD)	1	1	7
46	Kishi T et al(2010)	1	1	1	1	0	1(SIGHD)	1	1	7
47	Liou YJ et al(2009)	1	1	1	1	2	1(HAMD)	1	1	9
48	Liou YJ et al(2009)	1	1	1	1	2	1(HAMD)	1	1	9
49	Kishi T et al(2009)	1	1	1	1	2	1(SIGHD)	1	1	9
50	Kishi T et al(2009)	1	1	1	1	2	1(SIGHD)	1	1	9
51	Tsunoka T et al(2009)	1	1	1	1	2	1(SIGHD)	1	1	9
52	Tsunoka T et al(2009)	1	1	1	1	2	1(SIGHD)	1	1	9
53	Min W et al(2009)	1	1	1	1	2	1(HAMD)	1	1	9
54	Min W et al(2009)	1	1	1	1	2	1(HAMD)	1	1	9
55	Kishi T et al(2009)	1	1	1	1	2	1(SIGHD)	1	1	9
56	Kishi T et al(2009)	1	1	1	1	2	1(SIGHD)	1	1	9
57	Tsai SJ et al(2009)	1	1	1	1	0	1(HAMD)	1	1	7
58	Lee HY et al(2009)	1	1	1	1	2	1(HAMD)	1	1	9
59	Arias B et al(2009)	1	1	1	1	2	1(HDRS)	0	1	7
60	Arias B et al(2009)	1	1	1	1	2	1(HDRS)	1	1	9
61	Crowley JJ et al(2008)	1	1	1	1	0	1(QIDSC)	0	1	6
62	Wong ML et al(2008)	1	1	1	1	2	1(HAMD)	1	1	7
63	Tsai SJ et al(2008)	1	1	1	1	2	1(HAMD)	0	1	8
64	Gau YT et al(2008)	1	1	1	1	2	1(HAMD)	1	1	9
65	Bozina N et al(2008)	1	1	1	1	2	1(HAMD)	1	1	9
66	Papiol S et al(2007)	1	1	1	1	2	1(HAMD)	0	1	8
67	Papiol S et al(2007)	1	1	1	1	2	1(HAMD)	1	1	9
68	Kim H et al(2006)	1	1	1	1	2	1(HAMD)	1	1	9
69	Ham BJ et al(2007)	1	1	1	1	2	1(HAMD)	1	1	9
70	Ham BJ et al(2007)	1	1	1	1	2	1(HAMD)	1	1	9
71	Choi MJ et al(2006)	1	1	1	1	0	1(HAMD)	1	1	7
72	Hong CJ et al(2006)	1	1	1	1	2	1(HAMD)	0	1	8
73	Choi MJ et al(2005)	1	1	1	1	2	1(HAMD)	0	1	8
74	Choi MJ et al(2005)	1	1	1	1	2	1(HAMD)	0	1	8
75	Kraft JB et al(2005)	1	1	1	1	2	1(CGI)	1	1	9
76	Arias B et al(2005)	1	1	1	1	0	1(HDRS)	1	1	7
77	Tsai SJ et al(2003)	1	1	1	1	2	1(HAMD)	0	0	7
78	Tsai SJ et al(2003)	1	1	1	1	2	1(HAMD)	0	0	7
79	Yu YW et al(2003)	1	1	1	1	2	1(HAMD)	0	0	7
80	Yu YW et al(2003)	1	1	1	1	2	1(HAMD)	0	0	7
81	Yu YW et al(2003)	1	1	1	1	2	1(HAMD)	0	0	7
82	Yu YW et al(2002)	1	1	1	1	2	1(HAMD)	0	1	8
83	Yu YW et al(2002)	1	1	1	1	2	1(HAMD)	0	1	8
84	Ito K et al(2002)	1	1	1	1	2	1(MADRS)	1	1	9
85	Yoshida K et al(2002)	1	1	1	1	2	1(MADRS)	1	1	9
86	Yin L et al(2016)	1	1	1	1	2	1(HAMD)	1	1	9
87	Zhang X et al(2014)	1	1	1	1	2	1(HAMD)	1	1	9
88	Hun Soo Chang and etal(2011)	1	1	1	1	2	1(HAMD)	1	1	9
89	Hun Soo Chang and etal(2011)	1	1	1	1	2	1(HAMD)	1	1	9
90	Lin KM et al(2010)	1	1	1	1	2	1(HAMD)	1	1	9
91	Lee SH et al(2010)	1	1	1	1	2	1(HAMD)	1	1	9
92	Tsai SJ et al(2009)	1	1	1	1	2	1(HAMD)	1	1	9
93	Tsai SJ et al(2009)	1	1	1	1	2	1(HAMD)	1	1	9
94	Yu YW et al(2006)	1	1	1	1	2	1(HAMD)	0	1	8
95	Saito S et al(2006)	1	1	1	1	2	1(SIGHD)	1	1	9
96	Saito S et al(2006)	1	1	1	1	2	1(SIGHD)	1	1	9
97	Suzuki Y et al(2004)	1	1	1	1	2	1(HAMD)	1	1	9
98	Suzuki Y et al(2004)	1	1	1	1	2	1(HAMD)	1	1	9
99	Serretti A et al(2003)	1	1	1	1	2	1(HAMD)	1	1	9
100	Jamerson BD et al(2013)	0	1	1	1	2	1(MADRS)	1	1	8
101	Fabbri C et al(2013)	1	1	1	1	2	1(QIDSC)	0	1	8
102	Fukuo Y et al(2011)	1	1	1	1	2	1(SIGHD)	1	1	9
103	Fukuo Y et al(2011)	1	1	1	1	2	1(SIGHD)	1	1	9
104	Zou YF et al(2010)	1	1	1	1	2	1(HAMD)	1	1	9
105	Zou YF et al(2010)	1	1	1	1	2	1(HAMD)	1	1	9
106	Glubb DM et al(2010)	0	1	1	1	0	1(mood disorder questionnaire)	1	1	6
107	Cabanero M et al(2009)	1	1	1	1	0	1(QIDSC)	1	0	6
108	Peters EJ et al(2009)	1	1	1	1	2	1(QIDSC)	1	1	9
109	Peters EJ et al(2009)	1	1	1	1	2	1(QIDSC)	1	1	9
110	Mrazek DA et al(2009)	1	1	1	1	2	1(QIDSC)	1	1	9
111	Kato M et al (2006)	1	1	1	1	2	1(HAMD)	1	1	9
112	McMahon FJ et al(2006)	1	1	1	1	2	1(QIDSC)	1	1	9
113	McMahon FJ et al(2006)	1	1	1	1	2	1(QIDSC)	1	1	9
114	Peters EJ et al(2004)	1	1	1	1	0	1(HAMD)	1	1	7
115	Ji Y et al(2012)	1	1	1	1	0	1(HDRS)	1	1	7
116	Lekman M et al(2008)	1	1	1	1	0	1(QIDSC)	1	1	7
117	Lekman M et al(2008)	1	1	1	1	0	1(QIDSC)	1	1	7
118	Kraft JB et al(2007)	1	1	1	1	2	1(QIDSC)	1	1	9
119	Illi A et al(2013)	1	1	1	1	2	1(MADRS)	1	1	9
120	Illi A et al(2013)	1	1	1	1	2	1(MADRS)	1	1	9
121	Illi A et al(2009)	1	1	1	1	2	1(MADRS)	1	1	9
122	Illi A et al(2009)	1	1	1	1	2	1(MADRS)	1	1	9
123	Tsai SJ et al(2008)	1	1	1	1	2	1(HAMD)	1	0	8
124	Yoshida K et al(2002)	1	1	1	1	2	1(MADRS)	1	1	9
125	Sato K et al(2002)	1	1	1	1	2	1(MADRS)	1	1	9
126	Binder EB et al(2010)	1	1	1	1	2	1(QIDSC)	1	1	9
127	Binder EB et al(2010)	1	1	1	1	2	1(QIDSC)	1	1	9
128	Garriock HA et al(2010)	1	1	1	1	2	1(QIDSC)	1	1	9
129	Garriock HA et al(2010)	1	1	1	1	2	1(QIDSC)	1	1	9
130	Lin KM et al (2011)	1	1	1	1	2	1(HAMD)	1	0	8
131	Arias B et al (2014)	1	1	1	1	2	1(HDRS)	1	0	8
132	Nouraei H et al(2018)	1	1	1	1	1	1(HAMD)	1	1	9

## Sheet: S3_GWAS_SSRIs
S.No.	PMID	SNP	P-value			S.No.	SNP	P-value		duplicates removed				S.No.	SNP	P-value		With cutoff less than or equal to 0.001
1	26348319	rs12698828	3.28e-06			460	rs2500535	3.56e-08		Total SNPs 460				1	rs12698828	3.28e-06		Total SNPs 424
2	26348319	rs7785360	3.28e-06			140	rs2456568	5.03e-08						2	rs7785360	3.28e-06
3	26348319	rs10924309	3.51e-06			459	rs2136093	3.82e-07						3	rs10924309	3.51e-06
4	26348319	rs8017553	9.45e-06			388	rs10516049	4.33e-07						4	rs8017553	9.45e-06
5	26348319	rs3811180	1.13e-05			458	rs6701608	4.66e-07						5	rs3811180	1.13e-05
6	26348319	rs9635953	1.61e-05			139	rs6889896	5.49e-07						6	rs9635953	1.61e-05
7	26348319	rs16912747	1.63e-05			457	rs2136094	5.86e-07						7	rs16912747	1.63e-05
8	26348319	rs10515209	1.71e-05			138	rs9328202	6.15e-07						8	rs10515209	1.71e-05
9	26348319	rs948667	1.85e-05			137	rs35806662	6.47e-07						9	rs948667	1.85e-05
10	26348319	rs11752615	1.9e-05			456	rs16920624	7.37e-07						10	rs11752615	1.9e-05
11	26348319	rs1334328	1.98e-05			455	rs11598854	7.67e-07						11	rs1334328	1.98e-05
12	26348319	rs2091104	2.27e-05			135	rs73069924	8.09e-07						12	rs2091104	2.27e-05
13	26348319	rs7244563	2.5e-05			134	rs113889867	8.68e-07						13	rs7244563	2.5e-05
14	26348319	rs4332094	2.79e-05			133	rs16855294	8.82e-07						14	rs4332094	2.79e-05
15	26348319	rs10985450	3.14e-05			132	rs7802493	9.35e-07						15	rs10985450	3.14e-05
16	26348319	rs877836	3.29e-05			454	rs7081156	1.01e-06						16	rs877836	3.29e-05
17	26348319	rs2276170	3.81e-05			131	rs4615376	1.05e-06						17	rs2276170	3.81e-05
18	26348319	rs10924305	4.09e-05			130	rs10954808	1.2e-06						18	rs10924305	4.09e-05
19	26348319	rs12353109	4.21e-05			129	rs506546	1.46e-06						19	rs12353109	4.21e-05
20	26348319	rs1520313	4.64e-05			128	rs2566255	1.51e-06						20	rs1520313	4.64e-05
21	26348319	rs2165872	4.98e-05			127	rs910039	2.11e-06						21	rs2165872	4.98e-05
22	26348319	rs11754643	5.14e-05			166	rs10818702	2.19e-06						22	rs11754643	5.14e-05
23	26348319	rs10772898	5.17e-05			453	rs4651156	2.39e-06						23	rs10772898	5.17e-05
24	26348319	rs1867264	5.38e-05			126	rs10512361	2.61e-06						24	rs1867264	5.38e-05
25	26348319	rs1867265	5.38e-05			375	rs3753513	2.72e-06						25	rs1867265	5.38e-05
26	26348319	rs11669149	5.46e-05			376	rs10489344	2.72e-06						26	rs11669149	5.46e-05
27	26348319	rs17366799	5.83e-05			452	rs9425322	2.76e-06						27	rs17366799	5.83e-05
28	26348319	rs12669573	5.83e-05			451	rs1126757	2.83e-06						28	rs12669573	5.83e-05
29	26348319	rs3826263	5.86e-05			450	rs11666579	3.05e-06						29	rs3826263	5.86e-05
30	26348319	rs6700721	5.91e-05			125	rs74546197	3.21e-06						30	rs6700721	5.91e-05
31	26348319	rs1104703	6.11e-05			1	rs12698828	3.28e-06						31	rs1104703	6.11e-05
32	26348319	rs6453086	6.77e-05			2	rs7785360	3.28e-06						32	rs6453086	6.77e-05
33	26348319	rs984230	6.81e-05			124	rs17068112	3.28e-06						33	rs984230	6.81e-05
34	26348319	rs12698891	7.19e-05			123	rs7485210	3.42e-06						34	rs12698891	7.19e-05
35	26348319	rs2297988	7.28e-05			3	rs10924309	3.51e-06						35	rs2297988	7.28e-05
36	26348319	rs2044410	7.37e-05			122	rs2453488	3.51e-06						36	rs2044410	7.37e-05
37	26348319	rs2114213	7.43e-05			121	rs74378198	3.77e-06						37	rs2114213	7.43e-05
38	26348319	rs12698811	7.61e-05			120	rs72772787	3.96e-06						38	rs12698811	7.61e-05
39	26348319	rs1402038	7.62e-05			119	rs4236420	4.08e-06						39	rs1402038	7.62e-05
40	26348319	rs3741255	7.87e-05			167	rs11624702	4.08e-06						40	rs3741255	7.87e-05
41	26348319	rs750123	7.98e-05			118	rs2043144	4.3e-06						41	rs750123	7.98e-05
42	26348319	rs6701023	8.34e-05			449	rs1013696	4.33e-06						42	rs6701023	8.34e-05
43	26348319	rs4785465	9.34e-05			117	rs1438692	4.42e-06						43	rs4785465	9.34e-05
44	26348319	rs2263942	9.37e-05			141	rs10492002	4.52e-06						44	rs2263942	9.37e-05
45	26348319	rs7244073	9.37e-05			116	rs239022	4.82e-06						45	rs7244073	9.37e-05
46	26348319	rs7244102	0.000103			115	rs291028	5.02e-06						46	rs7244102	0.000103
47	26348319	rs6610384	0.000105			114	rs7051085	5.51e-06						47	rs6610384	0.000105
48	26348319	rs11252385	0.000107			113	rs1210638	6.04e-06						48	rs11252385	0.000107
49	26348319	rs10123547	0.000107			112	rs1470108	6.67e-06						49	rs10123547	0.000107
50	26348319	rs1867263	0.000109			111	rs11989215	6.7e-06						50	rs1867263	0.000109
51	26348319	rs1993370	0.00011			110	rs11811628	7.5e-06						51	rs1993370	0.00011
52	26348319	rs6136530	0.000122			142	rs7816924	7.72e-06						52	rs6136530	0.000122
53	26348319	rs6136525	0.000129			274	rs1379887	9.05e-06						53	rs6136525	0.000129
54	26348319	rs10882907	0.000129			4	rs8017553	9.45e-06						54	rs10882907	0.000129
55	26348319	rs13212099	0.000141			403	rs9518586	9.94e-06						55	rs13212099	0.000141
56	26348319	rs1030100	0.000142			397	rs4471020	1.02e-05						56	rs1030100	0.000142
57	26348319	rs10970922	0.000142			143	rs1435964	1.07e-05						57	rs10970922	0.000142
58	26348319	rs676592	0.000142			5	rs3811180	1.13e-05						58	rs676592	0.000142
59	26348319	rs10062244	0.000142			275	rs915120	1.15e-05						59	rs10062244	0.000142
60	26348319	rs10491377	0.000147			170	rs10515893	1.21e-05						60	rs10491377	0.000147
61	26348319	rs12046366	0.000148			109	rs1466882	1.23e-05						61	rs12046366	0.000148
62	26348319	rs7555408	0.000148			107	rs13015447	1.34e-05						62	rs7555408	0.000148
63	26348319	rs2328452	0.000152			108	rs2377898	1.34e-05						63	rs2328452	0.000152
64	26348319	rs6747145	0.000154			174	rs2248399	1.39e-05						64	rs6747145	0.000154
65	26348319	rs7576824	0.000154			105	rs17220479	1.42e-05						65	rs7576824	0.000154
66	26348319	rs1024881	0.000154			106	rs16871297	1.42e-05						66	rs1024881	0.000154
67	26348319	rs11663529	0.000155			6	rs9635953	1.61e-05						67	rs11663529	0.000155
68	26348319	rs3800544	0.000156			276	rs10899655	1.62e-05						68	rs3800544	0.000156
69	26348319	rs17738645	0.000163			7	rs16912747	1.63e-05						69	rs17738645	0.000163
70	26348319	rs9564791	0.000165			277	rs7738598	1.67e-05						70	rs9564791	0.000165
71	26348319	rs6495009	0.000168			278	rs898040	1.69e-05						71	rs6495009	0.000168
72	26348319	rs7173234	0.000168			8	rs10515209	1.71e-05						72	rs7173234	0.000168
73	26348319	rs11756746	0.000174			9	rs948667	1.85e-05						73	rs11756746	0.000174
74	26348319	rs6818398	0.000179			10	rs11752615	1.9e-05						74	rs6818398	0.000179
75	26348319	rs12519432	0.00018			11	rs1334328	1.98e-05						75	rs12519432	0.00018
76	26348319	rs1912911	0.000185			104	rs12729349	2.02e-05						76	rs1912911	0.000185
77	26348319	rs4388707	0.000191			279	rs790575	2.03e-05						77	rs4388707	0.000191
78	26348319	rs4700160	0.000191			378	rs2347611	2.05e-05						78	rs4700160	0.000191
79	26348319	rs4635018	0.000192			175	rs6501039	2.06e-05						79	rs4635018	0.000192
80	26348319	rs1003404	0.000193			176	rs2831007	2.08e-05						80	rs1003404	0.000193
81	26348319	rs2861430	0.000193			144	rs448038	2.23e-05						81	rs2861430	0.000193
82	26348319	rs6428096	0.000193			12	rs2091104	2.27e-05						82	rs6428096	0.000193
83	26348319	rs7947523	0.000198			103	rs2511398	2.28e-05						83	rs7947523	0.000198
84	26348319	rs17205838	0.000209			400	rs7030006	2.29e-05						84	rs17205838	0.000209
85	26348319	rs17738111	0.000209			168	rs7708972	2.37e-05						85	rs17738111	0.000209
86	26348319	rs17556534	0.000218			145	rs7132119	2.39e-05						86	rs17556534	0.000218
87	26348319	rs258952	0.00022			13	rs7244563	2.5e-05						87	rs258952	0.00022
88	26348319	rs1004667	0.00022			374	rs11165207	2.54e-05						88	rs1004667	0.00022
89	26348319	rs6939896	0.00022			177	rs13014477	2.64e-05						89	rs6939896	0.00022
90	26348319	rs4464906	0.000222			14	rs4332094	2.79e-05						90	rs4464906	0.000222
91	26348319	rs7109421	0.000222			178	rs1751915	2.9e-05						91	rs7109421	0.000222
92	26348319	rs7092350	0.000223			146	rs9497111	3.11e-05						92	rs7092350	0.000223
93	26348319	rs7092499	0.000223			15	rs10985450	3.14e-05						93	rs7092499	0.000223
94	26348319	rs9888026	0.000223			179	rs3811541	3.14e-05						94	rs9888026	0.000223
95	26348319	rs9888117	0.000223			147	rs7158881	3.19e-05						95	rs9888117	0.000223
96	26348319	rs12565150	0.000224			102	rs2218603	3.28e-05						96	rs12565150	0.000224
97	26348319	rs1425725	0.000224			16	rs877836	3.29e-05						97	rs1425725	0.000224
98	26348319	rs10775205	0.000225			180	rs12450499	3.36e-05						98	rs10775205	0.000225
99	26348319	rs1990444	0.000231			405	rs1055164	3.41e-05						99	rs1990444	0.000231
100	26348319	rs1373469	0.000235			389	rs13202332	3.44e-05						100	rs1373469	0.000235
101	25897834	rs1596996	3.63e-05			181	rs2248174	3.48e-05						101	rs1596996	3.63e-05
102	25897834	rs2218603	3.28e-05			377	rs724286	3.48e-05						102	rs2218603	3.28e-05
103	25897834	rs2511398	2.28e-05			398	rs9408013	3.48e-05						103	rs2511398	2.28e-05
104	25897834	rs12729349	2.02e-05			394	rs9690295	3.52e-05						104	rs12729349	2.02e-05
105	25897834	rs17220479	1.42e-05			280	rs6793050	3.58e-05						105	rs17220479	1.42e-05
106	25897834	rs16871297	1.42e-05			101	rs1596996	3.63e-05						106	rs16871297	1.42e-05
107	25897834	rs13015447	1.34e-05			393	rs365836	3.66e-05						107	rs13015447	1.34e-05
108	25897834	rs2377898	1.34e-05			182	rs11144870	3.7e-05						108	rs2377898	1.34e-05
109	25897834	rs1466882	1.23e-05			148	rs11931209	3.73e-05						109	rs1466882	1.23e-05
110	25897834	rs11811628	7.5e-06			149	rs6446618	3.74e-05						110	rs11811628	7.5e-06
111	25897834	rs11989215	6.7e-06			17	rs2276170	3.81e-05						111	rs11989215	6.7e-06
112	25897834	rs1470108	6.67e-06			281	rs978814	3.82e-05						112	rs1470108	6.67e-06
113	25897834	rs1210638	6.04e-06			282	rs12413418	3.89e-05						113	rs1210638	6.04e-06
114	25897834	rs7051085	5.51e-06			382	rs1509620	4e-05						114	rs7051085	5.51e-06
115	25897834	rs291028	5.02e-06			390	rs1837345	4e-05						115	rs291028	5.02e-06
116	25897834	rs239022	4.82e-06			150	rs4439856	4.04e-05						116	rs239022	4.82e-06
117	25897834	rs1438692	4.42e-06			283	rs16840617	4.05e-05						117	rs1438692	4.42e-06
118	25897834	rs2043144	4.3e-06			18	rs10924305	4.09e-05						118	rs2043144	4.3e-06
119	25897834	rs4236420	4.08e-06			391	rs978661	4.11e-05						119	rs4236420	4.08e-06
120	25897834	rs72772787	3.96e-06			395	rs3780126	4.16e-05						120	rs72772787	3.96e-06
121	25897834	rs74378198	3.77e-06			396	rs2353903	4.16e-05						121	rs74378198	3.77e-06
122	25897834	rs2453488	3.51e-06			19	rs12353109	4.21e-05						122	rs2453488	3.51e-06
123	25897834	rs7485210	3.42e-06			284	rs12254134	4.24e-05						123	rs7485210	3.42e-06
124	25897834	rs17068112	3.28e-06			285	rs12963758	4.44e-05						124	rs17068112	3.28e-06
125	25897834	rs74546197	3.21e-06			151	rs12080794	4.54e-05						125	rs74546197	3.21e-06
126	25897834	rs10512361	2.61e-06			20	rs1520313	4.64e-05						126	rs10512361	2.61e-06
127	25897834	rs910039	2.11e-06			183	rs7378714	4.64e-05						127	rs910039	2.11e-06
128	25897834	rs2566255	1.51e-06			286	rs1924939	4.67e-05						128	rs2566255	1.51e-06
129	25897834	rs506546	1.46e-06			287	rs1359873	4.76e-05						129	rs506546	1.46e-06
130	25897834	rs10954808	1.2e-06			288	rs9436797	4.81e-05						130	rs10954808	1.2e-06
131	25897834	rs4615376	1.05e-06			152	rs37747	4.86e-05						131	rs4615376	1.05e-06
132	25897834	rs7802493	9.35e-07			184	rs4620377	4.89e-05						132	rs7802493	9.35e-07
133	25897834	rs16855294	8.82e-07			185	rs12328118	4.93e-05						133	rs16855294	8.82e-07
134	25897834	rs113889867	8.68e-07			289	rs3812121	4.94e-05						134	rs113889867	8.68e-07
135	25897834	rs73069924	8.09e-07			186	rs4835490	4.95e-05						135	rs73069924	8.09e-07
136	25897834	rs11989215	7.46e-07			171	rs10783282	4.96e-05						136	rs35806662	6.47e-07
137	25897834	rs35806662	6.47e-07			21	rs2165872	4.98e-05						137	rs9328202	6.15e-07
138	25897834	rs9328202	6.15e-07			290	rs6414150	4.98e-05						138	rs6889896	5.49e-07
139	25897834	rs6889896	5.49e-07			379	rs10514737	4.98e-05						139	rs2456568	5.03e-08
140	25897834	rs2456568	5.03e-08			380	rs10514738	4.98e-05						140	rs10492002	4.52e-06
141	23726668	rs10492002	4.52e-06			407	rs9896237	4.98e-05						141	rs7816924	7.72e-06
142	23726668	rs7816924	7.72e-06			291	rs9343638	4.99e-05						142	rs1435964	1.07e-05
143	23726668	rs1435964	1.07e-05			381	rs2053627	5.04e-05						143	rs448038	2.23e-05
144	23726668	rs448038	2.23e-05			187	rs3762876	5.08e-05						144	rs7132119	2.39e-05
145	23726668	rs7132119	2.39e-05			22	rs11754643	5.14e-05						145	rs9497111	3.11e-05
146	23726668	rs9497111	3.11e-05			188	rs3761555	5.16e-05						146	rs7158881	3.19e-05
147	23726668	rs7158881	3.19e-05			23	rs10772898	5.17e-05						147	rs11931209	3.73e-05
148	23726668	rs11931209	3.73e-05			189	rs2549151	5.21e-05						148	rs6446618	3.74e-05
149	23726668	rs6446618	3.74e-05			153	rs11100172	5.27e-05						149	rs4439856	4.04e-05
150	23726668	rs4439856	4.04e-05			154	rs2476230	5.32e-05						150	rs12080794	4.54e-05
151	23726668	rs12080794	4.54e-05			292	rs757240	5.33e-05						151	rs37747	4.86e-05
152	23726668	rs37747	4.86e-05			24	rs1867264	5.38e-05						152	rs11100172	5.27e-05
153	23726668	rs11100172	5.27e-05			25	rs1867265	5.38e-05						153	rs2476230	5.32e-05
154	23726668	rs2476230	5.32e-05			155	rs2346793	5.41e-05						154	rs2346793	5.41e-05
155	23726668	rs2346793	5.41e-05			387	rs11746295	5.43e-05						155	rs6476077	6.81e-05
156	23726668	rs6476077	6.81e-05			26	rs11669149	5.46e-05						156	rs10032252	7.22e-05
157	23726668	rs10032252	7.22e-05			293	rs2252523	5.49e-05						157	rs2183110	7.22e-05
158	23726668	rs2183110	7.22e-05			190	rs6493270	5.58e-05						158	rs17040318	7.47e-05
159	23726668	rs17040318	7.47e-05			401	rs11222749	5.6e-05						159	rs7283500	7.78e-05
160	23726668	rs7283500	7.78e-05			191	rs1902763	5.62e-05						160	rs17303101	8.45e-05
161	23726668	rs17303101	8.45e-05			27	rs17366799	5.83e-05						161	rs16892284	9.16e-05
162	23726668	rs16892284	9.16e-05			28	rs12669573	5.83e-05						162	rs924693	9.17e-05
163	23726668	rs924693	9.17e-05			29	rs3826263	5.86e-05						163	rs4584622	9.22e-05
164	23726668	rs4584622	9.22e-05			30	rs6700721	5.91e-05						164	rs7138083	9.73e-05
165	23726668	rs7138083	9.73e-05			192	rs6104012	5.91e-05						165	rs10818702	2.19e-06
166	23091423	rs10818702	2.19e-06			31	rs1104703	6.11e-05						166	rs11624702	4.08e-06
167	23091423	rs11624702	4.08e-06			193	rs11692714	6.2e-05						167	rs7708972	2.37e-05
168	23091423	rs7708972	2.37e-05			194	rs17022383	6.2e-05						168	rs1493451	9.2e-05
169	23091423	rs1493451	9.2e-05			294	rs9542990	6.2e-05						169	rs10515893	1.21e-05
170	23091423	rs10515893	1.21e-05			195	rs9828629	6.36e-05						170	rs10783282	4.96e-05
171	23091423	rs10783282	4.96e-05			295	rs9352817	6.7e-05						171	rs2248399	1.39e-05
172	23091423	rs13237776	0.00278			32	rs6453086	6.77e-05						172	rs6501039	2.06e-05
173	23091423	rs12534474	0.00294			196	rs1945300	6.8e-05						173	rs2831007	2.08e-05
174	22907730	rs2248399	1.39e-05			197	rs1998560	6.8e-05						174	rs13014477	2.64e-05
175	22907730	rs6501039	2.06e-05			33	rs984230	6.81e-05						175	rs1751915	2.9e-05
176	22907730	rs2831007	2.08e-05			156	rs6476077	6.81e-05						176	rs3811541	3.14e-05
177	22907730	rs13014477	2.64e-05			198	rs2608017	6.81e-05						177	rs12450499	3.36e-05
178	22907730	rs1751915	2.9e-05			199	rs9819066	6.82e-05						178	rs2248174	3.48e-05
179	22907730	rs3811541	3.14e-05			296	rs1936158	6.89e-05						179	rs11144870	3.7e-05
180	22907730	rs12450499	3.36e-05			404	rs992734	6.93e-05						180	rs7378714	4.64e-05
181	22907730	rs2248174	3.48e-05			409	rs1471408	6.93e-05						181	rs4620377	4.89e-05
182	22907730	rs11144870	3.7e-05			406	rs1110338	7.03e-05						182	rs12328118	4.93e-05
183	22907730	rs7378714	4.64e-05			200	rs1045074	7.07e-05						183	rs4835490	4.95e-05
184	22907730	rs4620377	4.89e-05			201	rs7980688	7.17e-05						184	rs3762876	5.08e-05
185	22907730	rs12328118	4.93e-05			34	rs12698891	7.19e-05						185	rs3761555	5.16e-05
186	22907730	rs4835490	4.95e-05			157	rs10032252	7.22e-05						186	rs2549151	5.21e-05
187	22907730	rs3762876	5.08e-05			158	rs2183110	7.22e-05						187	rs6493270	5.58e-05
188	22907730	rs3761555	5.16e-05			35	rs2297988	7.28e-05						188	rs1902763	5.62e-05
189	22907730	rs2549151	5.21e-05			202	rs6549392	7.35e-05						189	rs6104012	5.91e-05
190	22907730	rs6493270	5.58e-05			36	rs2044410	7.37e-05						190	rs11692714	6.2e-05
191	22907730	rs1902763	5.62e-05			203	rs11144905	7.4e-05						191	rs17022383	6.2e-05
192	22907730	rs6104012	5.91e-05			297	rs351294	7.4e-05						192	rs9828629	6.36e-05
193	22907730	rs11692714	6.2e-05			37	rs2114213	7.43e-05						193	rs1945300	6.8e-05
194	22907730	rs17022383	6.2e-05			159	rs17040318	7.47e-05						194	rs1998560	6.8e-05
195	22907730	rs9828629	6.36e-05			38	rs12698811	7.61e-05						195	rs2608017	6.81e-05
196	22907730	rs1945300	6.8e-05			39	rs1402038	7.62e-05						196	rs9819066	6.82e-05
197	22907730	rs1998560	6.8e-05			298	rs17777705	7.62e-05						197	rs1045074	7.07e-05
198	22907730	rs2608017	6.81e-05			299	rs12809631	7.74e-05						198	rs7980688	7.17e-05
199	22907730	rs9819066	6.82e-05			160	rs7283500	7.78e-05						199	rs6549392	7.35e-05
200	22907730	rs1045074	7.07e-05			408	rs7223150	7.81e-05						200	rs11144905	7.4e-05
201	22907730	rs7980688	7.17e-05			40	rs3741255	7.87e-05						201	rs9288091	7.98e-05
202	22907730	rs6549392	7.35e-05			300	rs4594727	7.93e-05						202	rs4941117	8.58e-05
203	22907730	rs11144905	7.4e-05			41	rs750123	7.98e-05						203	rs6715145	8.8e-05
204	22907730	rs9288091	7.98e-05			204	rs9288091	7.98e-05						204	rs6948262	9.1e-05
205	22907730	rs4941117	8.58e-05			301	rs17098857	8.33e-05						205	rs7153003	9.11e-05
206	22907730	rs6715145	8.8e-05			42	rs6701023	8.34e-05						206	rs1076019	9.17e-05
207	22907730	rs6948262	9.1e-05			302	rs4850381	8.42e-05						207	rs17021918	9.28e-05
208	22907730	rs7153003	9.11e-05			161	rs17303101	8.45e-05						208	rs4964604	9.59e-05
209	22907730	rs1076019	9.17e-05			205	rs4941117	8.58e-05						209	rs6549391	0.0001017
210	22907730	rs17021918	9.28e-05			303	rs1877531	8.65e-05						210	rs9775457	0.0001026
211	22907730	rs4964604	9.59e-05			392	rs201522	8.71e-05						211	rs7437554	0.000108
212	22907730	rs6549391	0.0001017			402	rs7300860	8.71e-05						212	rs651408	0.0001102
213	22907730	rs9775457	0.0001026			206	rs6715145	8.8e-05						213	rs12722898	0.0001126
214	22907730	rs7437554	0.000108			207	rs6948262	9.1e-05						214	rs5966262	0.0001131
215	22907730	rs651408	0.0001102			208	rs7153003	9.11e-05						215	rs2980980	0.0001138
216	22907730	rs12722898	0.0001126			162	rs16892284	9.16e-05						216	rs12506063	0.0001154
217	22907730	rs5966262	0.0001131			163	rs924693	9.17e-05						217	rs6501041	0.0001154
218	22907730	rs2980980	0.0001138			209	rs1076019	9.17e-05						218	rs1948748	0.0001156
219	22907730	rs12506063	0.0001154			169	rs1493451	9.2e-05						219	rs4649171	0.0001247
220	22907730	rs6501041	0.0001154			164	rs4584622	9.22e-05						220	rs11873775	0.0001265
221	22907730	rs1948748	0.0001156			399	rs998494	9.23e-05						221	rs16945051	0.0001265
222	22907730	rs4649171	0.0001247			210	rs17021918	9.28e-05						222	rs7230370	0.0001265
223	22907730	rs11873775	0.0001265			43	rs4785465	9.34e-05						223	rs8095062	0.0001265
224	22907730	rs16945051	0.0001265			44	rs2263942	9.37e-05						224	rs10028531	0.0001301
225	22907730	rs7230370	0.0001265			45	rs7244073	9.37e-05						225	rs11099042	0.0001301
226	22907730	rs8095062	0.0001265			304	rs10460032	9.41e-05						226	rs6833836	0.0001301
227	22907730	rs10028531	0.0001301			305	rs1655645	9.42e-05						227	rs4920300	0.0001343
228	22907730	rs11099042	0.0001301			306	rs17363011	9.45e-05						228	rs4457311	0.0001438
229	22907730	rs6833836	0.0001301			211	rs4964604	9.59e-05						229	rs12466929	0.0001454
230	22907730	rs4920300	0.0001343			165	rs7138083	9.73e-05						230	rs1393509	0.0001456
231	22907730	rs4457311	0.0001438			410	rs554440	9.85e-05						231	rs17022382	0.0001456
232	22907730	rs12466929	0.0001454			383	rs1485458	0.0001						232	rs6547441	0.0001456
233	22907730	rs1393509	0.0001456			384	rs2035550	0.0001						233	rs7571839	0.0001456
234	22907730	rs17022382	0.0001456			385	rs1021224	0.0001						234	rs11621305	0.0001467
235	22907730	rs6547441	0.0001456			386	rs1038491	0.0001						235	rs6761233	0.0001484
236	22907730	rs7571839	0.0001456			212	rs6549391	0.0001017						236	rs10897316	0.0001491
237	22907730	rs11621305	0.0001467			213	rs9775457	0.0001026						237	rs4662667	0.0001493
238	22907730	rs6761233	0.0001484			46	rs7244102	0.000103						238	rs6580873	0.0001514
239	22907730	rs10897316	0.0001491			47	rs6610384	0.000105						239	rs2802919	0.0001544
240	22907730	rs4662667	0.0001493			48	rs11252385	0.000107						240	rs10803102	0.0001579
241	22907730	rs6580873	0.0001514			49	rs10123547	0.000107						241	rs11599589	0.0001624
242	22907730	rs2802919	0.0001544			214	rs7437554	0.000108						242	rs680448	0.000163
243	22907730	rs10803102	0.0001579			50	rs1867263	0.000109						243	rs2283859	0.0001655
244	22907730	rs11599589	0.0001624			51	rs1993370	0.00011						244	rs9839456	0.0001724
245	22907730	rs680448	0.000163			215	rs651408	0.0001102						245	rs711355	0.0001745
246	22907730	rs2283859	0.0001655			307	rs12222648	0.0001118						246	rs2226399	0.000179
247	22907730	rs9839456	0.0001724			308	rs2568106	0.0001122						247	rs4780098	0.0001792
248	22907730	rs711355	0.0001745			216	rs12722898	0.0001126						248	rs33847	0.0001794
249	22907730	rs2226399	0.000179			217	rs5966262	0.0001131						249	rs13030825	0.0001815
250	22907730	rs4780098	0.0001792			309	rs4436105	0.0001131						250	rs11599453	0.0001866
251	22907730	rs33847	0.0001794			218	rs2980980	0.0001138						251	rs6962650	0.0001873
252	22907730	rs13030825	0.0001815			310	rs10080237	0.0001139						252	rs6466440	0.0001898
253	22907730	rs11599453	0.0001866			311	rs2322631	0.0001139						253	rs1343705	0.0001925
254	22907730	rs6962650	0.0001873			312	rs3807736	0.0001146						254	rs7743245	0.0001942
255	22907730	rs6466440	0.0001898			219	rs12506063	0.0001154						255	rs1883326	0.0001963
256	22907730	rs1343705	0.0001925			220	rs6501041	0.0001154						256	rs4649163	0.0002016
257	22907730	rs7743245	0.0001942			221	rs1948748	0.0001156						257	rs1439912	0.0002087
258	22907730	rs1883326	0.0001963			313	rs3740779	0.0001159						258	rs10859907	0.00021
259	22907730	rs4649163	0.0002016			314	rs35666	0.0001161						259	rs785916	0.00021
260	22907730	rs1439912	0.0002087			315	rs11960770	0.0001179						260	rs2595372	0.0002128
261	22907730	rs10859907	0.00021			316	rs7793103	0.0001197						261	rs11128791	0.0002136
262	22907730	rs785916	0.00021			317	rs7231303	0.0001201						262	rs6501049	0.0002147
263	22907730	rs2595372	0.0002128			318	rs1902970	0.0001209						263	rs1477441	0.0002167
264	22907730	rs11128791	0.0002136			319	rs2203834	0.0001214						264	rs6444952	0.0002168
265	22907730	rs6501049	0.0002147			52	rs6136530	0.000122						265	rs4788683	0.000219
266	22907730	rs1477441	0.0002167			320	rs7411516	0.0001228						266	rs2539952	0.0002191
267	22907730	rs6444952	0.0002168			321	rs4945361	0.0001233						267	rs2539953	0.0002191
268	22907730	rs4788683	0.000219			222	rs4649171	0.0001247						268	rs1569731	0.0002197
269	22907730	rs2539952	0.0002191			223	rs11873775	0.0001265						269	rs17749815	0.0002221
270	22907730	rs2539953	0.0002191			224	rs16945051	0.0001265						270	rs996435	0.0002222
271	22907730	rs1569731	0.0002197			225	rs7230370	0.0001265						271	rs1379887	9.05e-06
272	22907730	rs17749815	0.0002221			226	rs8095062	0.0001265						272	rs915120	1.15e-05
273	22907730	rs996435	0.0002222			53	rs6136525	0.000129						273	rs10899655	1.62e-05
274	22907730	rs1379887	9.05e-06			54	rs10882907	0.000129						274	rs7738598	1.67e-05
275	22907730	rs915120	1.15e-05			227	rs10028531	0.0001301						275	rs898040	1.69e-05
276	22907730	rs10899655	1.62e-05			228	rs11099042	0.0001301						276	rs790575	2.03e-05
277	22907730	rs7738598	1.67e-05			229	rs6833836	0.0001301						277	rs6793050	3.58e-05
278	22907730	rs898040	1.69e-05			322	rs7439567	0.0001303						278	rs978814	3.82e-05
279	22907730	rs790575	2.03e-05			230	rs4920300	0.0001343						279	rs12413418	3.89e-05
280	22907730	rs6793050	3.58e-05			323	rs11109604	0.0001359						280	rs16840617	4.05e-05
281	22907730	rs978814	3.82e-05			324	rs6737948	0.00014						281	rs12254134	4.24e-05
282	22907730	rs12413418	3.89e-05			55	rs13212099	0.000141						282	rs12963758	4.44e-05
283	22907730	rs16840617	4.05e-05			56	rs1030100	0.000142						283	rs1924939	4.67e-05
284	22907730	rs12254134	4.24e-05			57	rs10970922	0.000142						284	rs1359873	4.76e-05
285	22907730	rs12963758	4.44e-05			58	rs676592	0.000142						285	rs9436797	4.81e-05
286	22907730	rs1924939	4.67e-05			59	rs10062244	0.000142						286	rs3812121	4.94e-05
287	22907730	rs1359873	4.76e-05			325	rs9361296	0.0001435						287	rs6414150	4.98e-05
288	22907730	rs9436797	4.81e-05			231	rs4457311	0.0001438						288	rs9343638	4.99e-05
289	22907730	rs3812121	4.94e-05			232	rs12466929	0.0001454						289	rs757240	5.33e-05
290	22907730	rs6414150	4.98e-05			233	rs1393509	0.0001456						290	rs2252523	5.49e-05
291	22907730	rs9343638	4.99e-05			234	rs17022382	0.0001456						291	rs9542990	6.2e-05
292	22907730	rs757240	5.33e-05			235	rs6547441	0.0001456						292	rs9352817	6.7e-05
293	22907730	rs2252523	5.49e-05			236	rs7571839	0.0001456						293	rs1936158	6.89e-05
294	22907730	rs9542990	6.2e-05			237	rs11621305	0.0001467						294	rs351294	7.4e-05
295	22907730	rs9352817	6.7e-05			326	rs2825957	0.0001468						295	rs17777705	7.62e-05
296	22907730	rs1936158	6.89e-05			60	rs10491377	0.000147						296	rs12809631	7.74e-05
297	22907730	rs351294	7.4e-05			61	rs12046366	0.000148						297	rs4594727	7.93e-05
298	22907730	rs17777705	7.62e-05			62	rs7555408	0.000148						298	rs17098857	8.33e-05
299	22907730	rs12809631	7.74e-05			238	rs6761233	0.0001484						299	rs4850381	8.42e-05
300	22907730	rs4594727	7.93e-05			239	rs10897316	0.0001491						300	rs1877531	8.65e-05
301	22907730	rs17098857	8.33e-05			240	rs4662667	0.0001493						301	rs10460032	9.41e-05
302	22907730	rs4850381	8.42e-05			327	rs9350746	0.0001499						302	rs1655645	9.42e-05
303	22907730	rs1877531	8.65e-05			241	rs6580873	0.0001514						303	rs17363011	9.45e-05
304	22907730	rs10460032	9.41e-05			63	rs2328452	0.000152						304	rs12222648	0.0001118
305	22907730	rs1655645	9.42e-05			64	rs6747145	0.000154						305	rs2568106	0.0001122
306	22907730	rs17363011	9.45e-05			65	rs7576824	0.000154						306	rs4436105	0.0001131
307	22907730	rs12222648	0.0001118			66	rs1024881	0.000154						307	rs10080237	0.0001139
308	22907730	rs2568106	0.0001122			242	rs2802919	0.0001544						308	rs2322631	0.0001139
309	22907730	rs4436105	0.0001131			67	rs11663529	0.000155						309	rs3807736	0.0001146
310	22907730	rs10080237	0.0001139			328	rs456705	0.0001556						310	rs3740779	0.0001159
311	22907730	rs2322631	0.0001139			68	rs3800544	0.000156						311	rs35666	0.0001161
312	22907730	rs3807736	0.0001146			329	rs3906767	0.0001575						312	rs11960770	0.0001179
313	22907730	rs3740779	0.0001159			330	rs3954862	0.0001575						313	rs7793103	0.0001197
314	22907730	rs35666	0.0001161			243	rs10803102	0.0001579						314	rs7231303	0.0001201
315	22907730	rs11960770	0.0001179			244	rs11599589	0.0001624						315	rs1902970	0.0001209
316	22907730	rs7793103	0.0001197			69	rs17738645	0.000163						316	rs2203834	0.0001214
317	22907730	rs7231303	0.0001201			245	rs680448	0.000163						317	rs7411516	0.0001228
318	22907730	rs1902970	0.0001209			70	rs9564791	0.000165						318	rs4945361	0.0001233
319	22907730	rs2203834	0.0001214			246	rs2283859	0.0001655						319	rs7439567	0.0001303
320	22907730	rs7411516	0.0001228			331	rs5954560	0.0001656						320	rs11109604	0.0001359
321	22907730	rs4945361	0.0001233			71	rs6495009	0.000168						321	rs6737948	0.00014
322	22907730	rs7439567	0.0001303			72	rs7173234	0.000168						322	rs9361296	0.0001435
323	22907730	rs11109604	0.0001359			247	rs9839456	0.0001724						323	rs2825957	0.0001468
324	22907730	rs6737948	0.00014			332	rs2034614	0.0001726						324	rs9350746	0.0001499
325	22907730	rs9361296	0.0001435			333	rs7698203	0.0001728						325	rs456705	0.0001556
326	22907730	rs2825957	0.0001468			73	rs11756746	0.000174						326	rs3906767	0.0001575
327	22907730	rs9350746	0.0001499			334	rs9294091	0.0001741						327	rs3954862	0.0001575
328	22907730	rs456705	0.0001556			248	rs711355	0.0001745						328	rs5954560	0.0001656
329	22907730	rs3906767	0.0001575			335	rs3125821	0.0001761						329	rs2034614	0.0001726
330	22907730	rs3954862	0.0001575			336	rs491814	0.0001761						330	rs7698203	0.0001728
331	22907730	rs5954560	0.0001656			337	rs565064	0.0001761						331	rs9294091	0.0001741
332	22907730	rs2034614	0.0001726			338	rs579089	0.0001761						332	rs3125821	0.0001761
333	22907730	rs7698203	0.0001728			74	rs6818398	0.000179						333	rs491814	0.0001761
334	22907730	rs9294091	0.0001741			249	rs2226399	0.000179						334	rs565064	0.0001761
335	22907730	rs3125821	0.0001761			250	rs4780098	0.0001792						335	rs579089	0.0001761
336	22907730	rs491814	0.0001761			251	rs33847	0.0001794						336	rs7044907	0.0001855
337	22907730	rs565064	0.0001761			75	rs12519432	0.00018						337	rs10497770	0.0001883
338	22907730	rs579089	0.0001761			252	rs13030825	0.0001815						338	rs890294	0.000191
339	22907730	rs7044907	0.0001855			76	rs1912911	0.000185						339	rs1053105	0.0001919
340	22907730	rs10497770	0.0001883			339	rs7044907	0.0001855						340	rs243903	0.0001933
341	22907730	rs890294	0.000191			253	rs11599453	0.0001866						341	rs11746266	0.0001934
342	22907730	rs1053105	0.0001919			254	rs6962650	0.0001873						342	rs4848174	0.0001934
343	22907730	rs243903	0.0001933			340	rs10497770	0.0001883						343	rs2235882	0.0001967
344	22907730	rs11746266	0.0001934			255	rs6466440	0.0001898						344	rs4891688	0.0001971
345	22907730	rs4848174	0.0001934			77	rs4388707	0.000191						345	rs1520936	0.0001994
346	22907730	rs2235882	0.0001967			78	rs4700160	0.000191						346	rs4677181	0.0001999
347	22907730	rs4891688	0.0001971			341	rs890294	0.000191						347	rs16907427	0.0002012
348	22907730	rs1520936	0.0001994			342	rs1053105	0.0001919						348	rs1849692	0.0002012
349	22907730	rs4677181	0.0001999			79	rs4635018	0.000192						349	rs7963802	0.0002031
350	22907730	rs16907427	0.0002012			256	rs1343705	0.0001925						350	rs2956236	0.0002037
351	22907730	rs1849692	0.0002012			80	rs1003404	0.000193						351	rs11062038	0.0002079
352	22907730	rs7963802	0.0002031			81	rs2861430	0.000193						352	rs9355357	0.000208
353	22907730	rs2956236	0.0002037			82	rs6428096	0.000193						353	rs8073498	0.0002086
354	22907730	rs11062038	0.0002079			343	rs243903	0.0001933						354	rs12676394	0.000209
355	22907730	rs9355357	0.000208			344	rs11746266	0.0001934						355	rs1122732	0.0002104
356	22907730	rs8073498	0.0002086			345	rs4848174	0.0001934						356	rs7058787	0.0002108
357	22907730	rs12676394	0.000209			257	rs7743245	0.0001942						357	rs2085144	0.0002123
358	22907730	rs1122732	0.0002104			258	rs1883326	0.0001963						358	rs9525927	0.0002153
359	22907730	rs7058787	0.0002108			346	rs2235882	0.0001967						359	rs13178300	0.0002196
360	22907730	rs2085144	0.0002123			347	rs4891688	0.0001971						360	rs944289	0.0002207
361	22907730	rs9525927	0.0002153			83	rs7947523	0.000198						361	rs10869665	0.0002215
362	22907730	rs13178300	0.0002196			348	rs1520936	0.0001994						362	rs6799552	0.0002223
363	22907730	rs944289	0.0002207			349	rs4677181	0.0001999						363	rs5908216	0.0002224
364	22907730	rs10869665	0.0002215			350	rs16907427	0.0002012						364	rs2380426	0.0002247
365	22907730	rs6799552	0.0002223			351	rs1849692	0.0002012						365	rs6569558	0.0002262
366	22907730	rs5908216	0.0002224			259	rs4649163	0.0002016						366	rs2275272	0.0002276
367	22907730	rs2380426	0.0002247			352	rs7963802	0.0002031						367	rs17020113	0.0002277
368	22907730	rs6569558	0.0002262			353	rs2956236	0.0002037						368	rs749170	0.0002281
369	22907730	rs2275272	0.0002276			354	rs11062038	0.0002079						369	rs12189558	0.0002311
370	22907730	rs17020113	0.0002277			355	rs9355357	0.000208						370	rs1859401	0.00024
371	22907730	rs749170	0.0002281			356	rs8073498	0.0002086						371	rs11165207	2.54e-05
372	22907730	rs12189558	0.0002311			260	rs1439912	0.0002087						372	rs3753513	2.72e-06
373	22907730	rs1859401	0.00024			84	rs17205838	0.000209						373	rs10489344	2.72e-06
374	22584459	rs11165207	2.54e-05			85	rs17738111	0.000209						374	rs724286	3.48e-05
375	22584459	rs3753513	2.72e-06			357	rs12676394	0.000209						375	rs2347611	2.05e-05
376	22584459	rs10489344	2.72e-06			261	rs10859907	0.00021						376	rs10514737	4.98e-05
377	22584459	rs724286	3.48e-05			262	rs785916	0.00021						377	rs10514738	4.98e-05
378	22584459	rs2347611	2.05e-05			358	rs1122732	0.0002104						378	rs2053627	5.04e-05
379	22584459	rs10514737	4.98e-05			359	rs7058787	0.0002108						379	rs1509620	4e-05
380	22584459	rs10514738	4.98e-05			360	rs2085144	0.0002123						380	rs1485458	0.0001
381	22584459	rs2053627	5.04e-05			263	rs2595372	0.0002128						381	rs2035550	0.0001
382	22584459	rs1509620	4e-05			264	rs11128791	0.0002136						382	rs1021224	0.0001
383	22584459	rs1485458	0.0001			265	rs6501049	0.0002147						383	rs1038491	0.0001
384	22584459	rs2035550	0.0001			361	rs9525927	0.0002153						384	rs11746295	5.43e-05
385	22584459	rs1021224	0.0001			266	rs1477441	0.0002167						385	rs10516049	4.33e-07
386	22584459	rs1038491	0.0001			267	rs6444952	0.0002168						386	rs13202332	3.44e-05
387	22584459	rs11746295	5.43e-05			86	rs17556534	0.000218						387	rs1837345	4e-05
388	22584459	rs10516049	4.33e-07			268	rs4788683	0.000219						388	rs978661	4.11e-05
389	22584459	rs13202332	3.44e-05			269	rs2539952	0.0002191						389	rs201522	8.71e-05
390	22584459	rs1837345	4e-05			270	rs2539953	0.0002191						390	rs365836	3.66e-05
391	22584459	rs978661	4.11e-05			362	rs13178300	0.0002196						391	rs9690295	3.52e-05
392	22584459	rs201522	8.71e-05			271	rs1569731	0.0002197						392	rs3780126	4.16e-05
393	22584459	rs365836	3.66e-05			87	rs258952	0.00022						393	rs2353903	4.16e-05
394	22584459	rs9690295	3.52e-05			88	rs1004667	0.00022						394	rs4471020	1.02e-05
395	22584459	rs3780126	4.16e-05			89	rs6939896	0.00022						395	rs9408013	3.48e-05
396	22584459	rs2353903	4.16e-05			363	rs944289	0.0002207						396	rs998494	9.23e-05
397	22584459	rs4471020	1.02e-05			364	rs10869665	0.0002215						397	rs7030006	2.29e-05
398	22584459	rs9408013	3.48e-05			90	rs4464906	0.000222						398	rs11222749	5.6e-05
399	22584459	rs998494	9.23e-05			91	rs7109421	0.000222						399	rs7300860	8.71e-05
400	22584459	rs7030006	2.29e-05			272	rs17749815	0.0002221						400	rs9518586	9.94e-06
401	22584459	rs11222749	5.6e-05			273	rs996435	0.0002222						401	rs992734	6.93e-05
402	22584459	rs7300860	8.71e-05			365	rs6799552	0.0002223						402	rs1055164	3.41e-05
403	22584459	rs9518586	9.94e-06			366	rs5908216	0.0002224						403	rs1110338	7.03e-05
404	22584459	rs992734	6.93e-05			92	rs7092350	0.000223						404	rs9896237	4.98e-05
405	22584459	rs1055164	3.41e-05			93	rs7092499	0.000223						405	rs7223150	7.81e-05
406	22584459	rs1110338	7.03e-05			94	rs9888026	0.000223						406	rs1471408	6.93e-05
407	22584459	rs9896237	4.98e-05			95	rs9888117	0.000223						407	rs554440	9.85e-05
408	22584459	rs7223150	7.81e-05			96	rs12565150	0.000224						408	rs11801494	0.00132
409	22584459	rs1471408	6.93e-05			97	rs1425725	0.000224						409	rs13261597	0.00095
410	22584459	rs554440	9.85e-05			367	rs2380426	0.0002247						410	rs11226845	0.00077
411	20360315	rs7594290	0.04947			98	rs10775205	0.000225						411	rs36023	0.00053
412	20360315	rs1466146	0.04779			368	rs6569558	0.0002262						412	rs10848645	0.00033
413	20360315	rs7793196	0.04629			369	rs2275272	0.0002276						413	rs1013696	4.33e-06
414	20360315	rs17649232	0.04603			370	rs17020113	0.0002277						414	rs11666579	3.05e-06
415	20360315	rs276721	0.04534			371	rs749170	0.0002281						415	rs1126757	2.83e-06
416	20360315	rs17763104	0.04258			99	rs1990444	0.000231						416	rs9425322	2.76e-06
417	20360315	rs7908645	0.03899			372	rs12189558	0.0002311						417	rs4651156	2.39e-06
418	20360315	rs2782900	0.0378			100	rs1373469	0.000235						418	rs7081156	1.01e-06
419	20360315	rs7502875	0.03777			373	rs1859401	0.00024						419	rs11598854	7.67e-07
420	20360315	rs9682960	0.03117			448	rs10848645	0.00033						420	rs16920624	7.37e-07
421	20360315	rs5910001	0.03106			447	rs36023	0.00053						421	rs2136094	5.86e-07
422	20360315	rs12815078	0.03098			446	rs11226845	0.00077						422	rs6701608	4.66e-07
423	20360315	rs1805494	0.0303			445	rs13261597	0.00095						423	rs2136093	3.82e-07
424	20360315	rs2230681	0.03008			444	rs11801494	0.00132						424	rs2500535	3.56e-08
425	20360315	rs9324752	0.02963			172	rs13237776	0.00278
426	20360315	rs12782806	0.02728			443	rs7920627	0.00288
427	20360315	rs17087753	0.02693			442	rs13048733	0.00291
428	20360315	rs8072785	0.02654			173	rs12534474	0.00294
429	20360315	rs1021043	0.02331			441	rs913199	0.00346
430	20360315	rs1176744	0.02208			440	rs4902049	0.00348
431	20360315	rs11133767	0.02023			439	rs1129649	0.004
432	20360315	rs11919783	0.01846			438	rs6892282	0.00999
433	20360315	rs10870198	0.01774			437	rs363512	0.01032
434	20360315	rs4782265	0.01736			436	rs5019656	0.01219
435	20360315	rs3781817	0.0159			435	rs3781817	0.0159
436	20360315	rs5019656	0.01219			434	rs4782265	0.01736
437	20360315	rs363512	0.01032			433	rs10870198	0.01774
438	20360315	rs6892282	0.00999			432	rs11919783	0.01846
439	20360315	rs1129649	0.004			431	rs11133767	0.02023
440	20360315	rs4902049	0.00348			430	rs1176744	0.02208
441	20360315	rs913199	0.00346			429	rs1021043	0.02331
442	20360315	rs13048733	0.00291			428	rs8072785	0.02654
443	20360315	rs7920627	0.00288			427	rs17087753	0.02693
444	20360315	rs11801494	0.00132			426	rs12782806	0.02728
445	20360315	rs13261597	0.00095			425	rs9324752	0.02963
446	20360315	rs11226845	0.00077			424	rs2230681	0.03008
447	20360315	rs36023	0.00053			423	rs1805494	0.0303
448	20360315	rs10848645	0.00033			422	rs12815078	0.03098
449	20360315	rs1013696	4.33e-06			421	rs5910001	0.03106
450	20360315	rs11666579	3.05e-06			420	rs9682960	0.03117
451	20360315	rs1126757	2.83e-06			419	rs7502875	0.03777
452	20360315	rs9425322	2.76e-06			418	rs2782900	0.0378
453	20360315	rs4651156	2.39e-06			417	rs7908645	0.03899
454	20360315	rs7081156	1.01e-06			416	rs17763104	0.04258
455	20360315	rs11598854	7.67e-07			415	rs276721	0.04534
456	20360315	rs16920624	7.37e-07			414	rs17649232	0.04603
457	20360315	rs2136094	5.86e-07			413	rs7793196	0.04629
458	20360315	rs6701608	4.66e-07			412	rs1466146	0.04779
459	20360315	rs2136093	3.82e-07			411	rs7594290	0.04947
460	20360315	rs2500535	3.56e-08

## Sheet: S4_GWAS_MDD
S.No.	PMID	SNP	P-value			S.No.	SNP	P-value		duplicates removed			S.No.	SNP	P-value		With cutoff less than or equal to 0.001
1	20038947/20125088	rs17077540	1.83e-07			1	rs17077540	1.83e-07		Total SNPs 4487			1	rs17077540	1.83e-07		Total SNPs 3972
2	20038947/20125088	rs2828520	4.33e-07			4454	rs2765493	2.26e-07					2	rs2828520	4.33e-07
3	20038947/20125088	rs2828519	5.98e-07			4502	rs8050326	2.64e-07					3	rs2828519	5.98e-07
4	20038947/20125088	rs2828521	8.92e-07			2	rs2828520	4.33e-07					4	rs2828521	8.92e-07
5	20038947/20125088	rs13046049	9.63e-07			3	rs2828519	5.98e-07					5	rs13046049	9.63e-07
6	20038947/20125088	rs270545	1.03e-06			4046	rs6500030	6.855e-07					6	rs270545	1.03e-06
7	20038947/20125088	rs270543	1.03e-06			4	rs2828521	8.92e-07					7	rs270543	1.03e-06
8	20038947/20125088	rs2828523	1.04e-06			4453	rs2050568	9.48e-07					8	rs2828523	1.04e-06
9	20038947/20125088	rs270537	1.13e-06			5	rs13046049	9.63e-07					9	rs270537	1.13e-06
10	20038947/20125088	rs270538	1.22e-06			6	rs270545	1.03e-06					10	rs270538	1.22e-06
11	20038947/20125088	rs6537837	1.31e-06			7	rs270543	1.03e-06					11	rs6537837	1.31e-06
12	20038947/20125088	rs6658855	1.32e-06			8	rs2828523	1.04e-06					12	rs6658855	1.32e-06
13	20038947/20125088	rs7355073	1.33e-06			4047	rs1952043	1.085e-06					13	rs7355073	1.33e-06
14	20038947/20125088	rs12033376	1.33e-06			9	rs270537	1.13e-06					14	rs12033376	1.33e-06
15	20038947/20125088	rs7537507	1.33e-06			10	rs270538	1.22e-06					15	rs7537507	1.33e-06
16	20038947/20125088	rs6682956	1.33e-06			11	rs6537837	1.31e-06					16	rs6682956	1.33e-06
17	20038947/20125088	rs7371	1.34e-06			12	rs6658855	1.32e-06					17	rs7371	1.34e-06
18	20038947/20125088	rs2301229	1.35e-06			13	rs7355073	1.33e-06					18	rs2301229	1.35e-06
19	20038947/20125088	rs3525	1.35e-06			14	rs12033376	1.33e-06					19	rs3525	1.35e-06
20	20038947/20125088	rs11810577	1.36e-06			15	rs7537507	1.33e-06					20	rs11810577	1.36e-06
21	20038947/20125088	rs270599	1.54e-06			16	rs6682956	1.33e-06					21	rs270599	1.54e-06
22	20038947/20125088	rs169187	1.73e-06			17	rs7371	1.34e-06					22	rs169187	1.73e-06
23	20038947/20125088	rs270596	1.86e-06			18	rs2301229	1.35e-06					23	rs270596	1.86e-06
24	20038947/20125088	rs1729011	1.9e-06			19	rs3525	1.35e-06					24	rs1729011	1.9e-06
25	20038947/20125088	rs1703301	1.95e-06			20	rs11810577	1.36e-06					25	rs1703301	1.95e-06
26	20038947/20125088	rs7504475	1.97e-06			3554	rs3732293	1.46973e-06					26	rs7504475	1.97e-06
27	20038947/20125088	rs270584	2.39e-06			21	rs270599	1.54e-06					27	rs270584	2.39e-06
28	20038947/20125088	rs882632	2.41e-06			3555	rs17226852	1.54878e-06					28	rs882632	2.41e-06
29	20038947/20125088	rs270594	2.45e-06			22	rs169187	1.73e-06					29	rs270594	2.45e-06
30	20038947/20125088	rs270592	2.49e-06			23	rs270596	1.86e-06					30	rs270592	2.49e-06
31	20038947/20125088	rs882631	3e-06			24	rs1729011	1.9e-06					31	rs882631	3e-06
32	20038947/20125088	rs270578	3.68e-06			25	rs1703301	1.95e-06					32	rs270578	3.68e-06
33	20038947/20125088	rs10514718	3.96e-06			26	rs7504475	1.97e-06					33	rs10514718	3.96e-06
34	20038947/20125088	rs1889470	4.18e-06			4472	rs9340978	2e-06					34	rs1889470	4.18e-06
35	20038947/20125088	rs2304355	4.51e-06			3556	rs8119080	2.06505e-06					35	rs2304355	4.51e-06
36	20038947/20125088	rs17595368	4.75e-06			3557	rs8117766	2.09142e-06					36	rs17595368	4.75e-06
37	20038947/20125088	rs6658641	4.86e-06			27	rs270584	2.39e-06					37	rs6658641	4.86e-06
38	20038947/20125088	rs17024195	4.92e-06			28	rs882632	2.41e-06					38	rs17024195	4.92e-06
39	20038947/20125088	rs12021920	5.44e-06			29	rs270594	2.45e-06					39	rs12021920	5.44e-06
40	20038947/20125088	rs12049330	5.87e-06			30	rs270592	2.49e-06					40	rs12049330	5.87e-06
41	20038947/20125088	rs17144465	5.97e-06			4048	rs1117306	2.667e-06					41	rs17144465	5.97e-06
42	20038947/20125088	rs207535	6.04e-06			4503	rs11152166	2.74e-06					42	rs207535	6.04e-06
43	20038947/20125088	rs7236007	6.6e-06			3558	rs2638463	2.85361e-06					43	rs7236007	6.6e-06
44	20038947/20125088	rs4652653	7.09e-06			31	rs882631	3e-06					44	rs4652653	7.09e-06
45	20038947/20125088	rs12607959	7.63e-06			4451	rs7522061	3.16e-06					45	rs12607959	7.63e-06
46	20038947/20125088	rs6081597	7.89e-06			3559	rs1321238	3.47541e-06					46	rs6081597	7.89e-06
47	20038947/20125088	rs1867413	8.05e-06			3560	rs2638470	3.60384e-06					47	rs1867413	8.05e-06
48	20038947/20125088	rs9572423	9.25e-06			32	rs270578	3.68e-06					48	rs9572423	9.25e-06
49	20038947/20125088	rs1167264	9.51e-06			3561	rs6079225	3.87657e-06					49	rs1167264	9.51e-06
50	20038947/20125088	rs2898938	9.6e-06			33	rs10514718	3.96e-06					50	rs2898938	9.6e-06
51	20038947/20125088	rs11024034	9.64e-06			4049	rs17186051	4.092e-06					51	rs11024034	9.64e-06
52	20038947/20125088	rs11205659	9.87e-06			34	rs1889470	4.18e-06					52	rs11205659	9.87e-06
53	20038947/20125088	rs6721348	9.94e-06			3562	rs12549200	4.20971e-06					53	rs6721348	9.94e-06
54	20038947/20125088	rs7795411	9.98e-06			4050	rs1013822	4.264e-06					54	rs7795411	9.98e-06
55	20038947/20125088	rs6679232	1.02e-05			4245	rs11079111	4.329e-06					55	rs6679232	1.02e-05
56	20038947/20125088	rs10909904	1.02e-05			3563	rs6042435	4.41214e-06					56	rs10909904	1.02e-05
57	20038947/20125088	rs4972741	1.02e-05			35	rs2304355	4.51e-06					57	rs4972741	1.02e-05
58	20038947/20125088	rs12037569	1.06e-05			36	rs17595368	4.75e-06					58	rs12037569	1.06e-05
59	20038947/20125088	rs4972743	1.06e-05			3084	rs1969253	4.787e-06					59	rs4972743	1.06e-05
60	20038947/20125088	rs7946577	1.06e-05			37	rs6658641	4.86e-06					60	rs7946577	1.06e-05
61	20038947/20125088	rs2453338	1.08e-05			38	rs17024195	4.92e-06					61	rs2453338	1.08e-05
62	20038947/20125088	rs3886594	1.08e-05			3564	rs9394026	4.94885e-06					62	rs3886594	1.08e-05
63	20038947/20125088	rs12956279	1.08e-05			3085	rs4478239	5.058e-06					63	rs12956279	1.08e-05
64	20038947/20125088	rs12955423	1.1e-05			3086	rs9646303	5.097e-06					64	rs12955423	1.1e-05
65	20038947/20125088	rs10494041	1.17e-05			39	rs12021920	5.44e-06					65	rs10494041	1.17e-05
66	20038947/20125088	rs17077458	1.17e-05			3087	rs2173763	5.803e-06					66	rs17077458	1.17e-05
67	20038947/20125088	rs10514232	1.19e-05			3565	rs7551221	5.81611e-06					67	rs10514232	1.19e-05
68	20038947/20125088	rs2471065	1.2e-05			40	rs12049330	5.87e-06					68	rs2471065	1.2e-05
69	20038947/20125088	rs3781615	1.21e-05			41	rs17144465	5.97e-06					69	rs3781615	1.21e-05
70	20038947/20125088	rs4830413	1.22e-05			42	rs207535	6.04e-06					70	rs4830413	1.22e-05
71	20038947/20125088	rs12746776	1.24e-05			4051	rs4936618	6.172e-06					71	rs12746776	1.24e-05
72	20038947/20125088	rs747582	1.25e-05			3566	rs2384061	6.25667e-06					72	rs747582	1.25e-05
73	20038947/20125088	rs207538	1.26e-05			3567	rs10815615	6.28258e-06					73	rs207538	1.26e-05
74	20038947/20125088	rs3768486	1.29e-05			4052	rs10406787	6.302e-06					74	rs3768486	1.29e-05
75	20038947/20125088	rs3756187	1.32e-05			43	rs7236007	6.6e-06					75	rs3756187	1.32e-05
76	20038947/20125088	rs12023950	1.33e-05			4484	rs11246020	6.72e-06					76	rs12023950	1.33e-05
77	20038947/20125088	rs12046010	1.34e-05			44	rs4652653	7.09e-06					77	rs12046010	1.34e-05
78	20038947/20125088	rs3737182	1.45e-05			3568	rs1535190	7.39285e-06					78	rs3737182	1.45e-05
79	20038947/20125088	rs1382322	1.48e-05			4494	rs10520045	7.51e-06					79	rs1382322	1.48e-05
80	20038947/20125088	rs946106	1.52e-05			45	rs12607959	7.63e-06					80	rs946106	1.52e-05
81	20038947/20125088	rs7536292	1.53e-05			3569	rs1884559	7.65685e-06					81	rs7536292	1.53e-05
82	20038947/20125088	rs12118183	1.55e-05			4053	rs17105696	7.852e-06					82	rs12118183	1.55e-05
83	20038947/20125088	rs827011	1.58e-05			3570	rs625588	7.85854e-06					83	rs827011	1.58e-05
84	20038947/20125088	rs2873700	1.63e-05			46	rs6081597	7.89e-06					84	rs2873700	1.63e-05
85	20038947/20125088	rs10986339	1.68e-05			47	rs1867413	8.05e-06					85	rs10986339	1.68e-05
86	20038947/20125088	rs7120836	1.68e-05			3571	rs805284	8.23735e-06					86	rs7120836	1.68e-05
87	20038947/20125088	rs6579814	1.69e-05			4246	rs16972837	8.271e-06					87	rs6579814	1.69e-05
88	20038947/20125088	rs12045311	1.71e-05			4054	rs7150167	8.278e-06					88	rs12045311	1.71e-05
89	20038947/20125088	rs12604506	1.72e-05			4055	rs7145237	8.278e-06					89	rs12604506	1.72e-05
90	20038947/20125088	rs3002601	1.73e-05			3572	rs182358	8.91456e-06					90	rs3002601	1.73e-05
91	20038947/20125088	rs1964687	1.74e-05			3573	rs2031616	9.12264e-06					91	rs1964687	1.74e-05
92	20038947/20125088	rs6663547	1.78e-05			4056	rs2104064	9.232e-06					92	rs6663547	1.78e-05
93	20038947/20125088	rs6537830	1.86e-05			48	rs9572423	9.25e-06					93	rs6537830	1.86e-05
94	20038947/20125088	rs12955689	1.9e-05			3574	rs7082214	9.4946e-06					94	rs12955689	1.9e-05
95	20038947/20125088	rs747580	1.91e-05			49	rs1167264	9.51e-06					95	rs747580	1.91e-05
96	20038947/20125088	rs10767612	1.92e-05			50	rs2898938	9.6e-06					96	rs10767612	1.92e-05
97	20038947/20125088	rs17575798	1.95e-05			51	rs11024034	9.64e-06					97	rs17575798	1.95e-05
98	20038947/20125088	rs6883823	1.97e-05			3089	rs7276043	9.742e-06					98	rs6883823	1.97e-05
99	20038947/20125088	rs6897687	1.98e-05			4483	rs7934919	9.77e-06					99	rs6897687	1.98e-05
100	20038947/20125088	rs12964445	2.03e-05			52	rs11205659	9.87e-06					100	rs12964445	2.03e-05
101	20038947/20125088	rs9564674	2.04e-05			53	rs6721348	9.94e-06					101	rs9564674	2.04e-05
102	20038947/20125088	rs11628927	2.06e-05			54	rs7795411	9.98e-06					102	rs11628927	2.06e-05
103	20038947/20125088	rs16903843	2.09e-05			3575	rs835247	1.0121e-05					103	rs16903843	2.09e-05
104	20038947/20125088	rs4303641	2.1e-05			4057	rs492107	1.014e-05					104	rs4303641	2.1e-05
105	20038947/20125088	rs10140352	2.14e-05			4247	rs341408	1.016e-05					105	rs10140352	2.14e-05
106	20038947/20125088	rs17470751	2.15e-05			55	rs6679232	1.02e-05					106	rs17470751	2.15e-05
107	20038947/20125088	rs2617109	2.16e-05			56	rs10909904	1.02e-05					107	rs2617109	2.16e-05
108	20038947/20125088	rs17776445	2.16e-05			57	rs4972741	1.02e-05					108	rs17776445	2.16e-05
109	20038947/20125088	rs2929032	2.17e-05			3576	rs2986278	1.02738e-05					109	rs2929032	2.17e-05
110	20038947/20125088	rs10073812	2.18e-05			4058	rs12129062	1.044e-05					110	rs10073812	2.18e-05
111	20038947/20125088	rs6419032	2.21e-05			4059	rs7746536	1.058e-05					111	rs6419032	2.21e-05
112	20038947/20125088	rs1766377	2.24e-05			58	rs12037569	1.06e-05					112	rs1766377	2.24e-05
113	20038947/20125088	rs5934667	2.25e-05			59	rs4972743	1.06e-05					113	rs5934667	2.25e-05
114	20038947/20125088	rs6891116	2.33e-05			60	rs7946577	1.06e-05					114	rs6891116	2.33e-05
115	20038947/20125088	rs13202719	2.34e-05			4500	rs1937317	1.07e-05					115	rs13202719	2.34e-05
116	20038947/20125088	rs2616976	2.35e-05			3577	rs835238	1.07009e-05					116	rs2616976	2.35e-05
117	20038947/20125088	rs4441186	2.37e-05			61	rs2453338	1.08e-05					117	rs4441186	2.37e-05
118	20038947/20125088	rs12409740	2.38e-05			62	rs3886594	1.08e-05					118	rs12409740	2.38e-05
119	20038947/20125088	rs747583	2.38e-05			63	rs12956279	1.08e-05					119	rs747583	2.38e-05
120	20038947/20125088	rs2499616	2.4e-05			64	rs12955423	1.1e-05					120	rs2499616	2.4e-05
121	20038947/20125088	rs768568	2.42e-05			65	rs10494041	1.17e-05					121	rs768568	2.42e-05
122	20038947/20125088	rs13204553	2.45e-05			66	rs17077458	1.17e-05					122	rs13204553	2.45e-05
123	20038947/20125088	rs1434285	2.54e-05			3578	rs9972548	1.17636e-05					123	rs1434285	2.54e-05
124	20038947/20125088	rs12190522	2.55e-05			67	rs10514232	1.19e-05					124	rs12190522	2.55e-05
125	20038947/20125088	rs2040616	2.58e-05			68	rs2471065	1.2e-05					125	rs2040616	2.58e-05
126	20038947/20125088	rs12198600	2.64e-05			69	rs3781615	1.21e-05					126	rs12198600	2.64e-05
127	20038947/20125088	rs1983112	2.7e-05			4461	rs7605442	1.21e-05					127	rs1983112	2.7e-05
128	20038947/20125088	rs13194912	2.74e-05			70	rs4830413	1.22e-05					128	rs13194912	2.74e-05
129	20038947/20125088	rs10512674	2.83e-05			71	rs12746776	1.24e-05					129	rs10512674	2.83e-05
130	20038947/20125088	rs12119071	2.84e-05			4060	rs861928	1.241e-05					130	rs12119071	2.84e-05
131	20038947/20125088	rs13201846	2.84e-05			72	rs747582	1.25e-05					131	rs13201846	2.84e-05
132	20038947/20125088	rs2086121	2.85e-05			73	rs207538	1.26e-05					132	rs2086121	2.85e-05
133	20038947/20125088	rs2086122	2.85e-05			4061	rs1653763	1.274e-05					133	rs2086122	2.85e-05
134	20038947/20125088	rs922429	2.86e-05			3579	rs6950410	1.2864e-05					134	rs922429	2.86e-05
135	20038947/20125088	rs1037382	2.86e-05			4248	rs2046327	1.287e-05					135	rs1037382	2.86e-05
136	20038947/20125088	rs7720021	2.87e-05			74	rs3768486	1.29e-05					136	rs7720021	2.87e-05
137	20038947/20125088	rs6579821	2.88e-05			4249	rs2071409	1.311e-05					137	rs6579821	2.88e-05
138	20038947/20125088	rs233	2.91e-05			4250	rs6832167	1.317e-05					138	rs233	2.91e-05
139	20038947/20125088	rs241501	2.95e-05			75	rs3756187	1.32e-05					139	rs241501	2.95e-05
140	20038947/20125088	rs1478394	2.95e-05			76	rs12023950	1.33e-05					140	rs1478394	2.95e-05
141	20038947/20125088	rs4259707	3.02e-05			77	rs12046010	1.34e-05					141	rs4259707	3.02e-05
142	20038947/20125088	rs6579819	3.11e-05			4062	rs10491072	1.388e-05					142	rs6579819	3.11e-05
143	20038947/20125088	rs757004	3.11e-05			4063	rs4760933	1.389e-05					143	rs757004	3.11e-05
144	20038947/20125088	rs7711212	3.15e-05			3580	rs17110793	1.39313e-05					144	rs7711212	3.15e-05
145	20038947/20125088	rs368758	3.19e-05			3581	rs8038697	1.40758e-05					145	rs368758	3.19e-05
146	20038947/20125088	rs2475619	3.22e-05			4251	rs17393334	1.446e-05					146	rs2475619	3.22e-05
147	20038947/20125088	rs270577	3.24e-05			78	rs3737182	1.45e-05					147	rs270577	3.24e-05
148	20038947/20125088	rs6910267	3.27e-05			4252	rs3799872	1.456e-05					148	rs6910267	3.27e-05
149	20038947/20125088	rs4748667	3.27e-05			4253	rs7846466	1.461e-05					149	rs4748667	3.27e-05
150	20038947/20125088	rs2356392	3.3e-05			4064	rs12194183	1.474e-05					150	rs2356392	3.3e-05
151	20038947/20125088	rs6867522	3.3e-05			79	rs1382322	1.48e-05					151	rs6867522	3.3e-05
152	20038947/20125088	rs4551200	3.32e-05			4065	rs4810643	1.495e-05					152	rs4551200	3.32e-05
153	20038947/20125088	rs9398370	3.34e-05			80	rs946106	1.52e-05					153	rs9398370	3.34e-05
154	20038947/20125088	rs9374432	3.34e-05			81	rs7536292	1.53e-05					154	rs9374432	3.34e-05
155	20038947/20125088	rs3807641	3.35e-05			82	rs12118183	1.55e-05					155	rs3807641	3.35e-05
156	20038947/20125088	rs2139376	3.5e-05			83	rs827011	1.58e-05					156	rs2139376	3.5e-05
157	20038947/20125088	rs1980555	3.5e-05			4254	rs968625	1.585e-05					157	rs1980555	3.5e-05
158	20038947/20125088	rs12128108	3.51e-05			84	rs2873700	1.63e-05					158	rs12128108	3.51e-05
159	20038947/20125088	rs9320476	3.56e-05			4066	rs13211542	1.632e-05					159	rs9320476	3.56e-05
160	20038947/20125088	rs9320477	3.56e-05			85	rs10986339	1.68e-05					160	rs9320477	3.56e-05
161	20038947/20125088	rs6568821	3.56e-05			86	rs7120836	1.68e-05					161	rs6568821	3.56e-05
162	20038947/20125088	rs4945985	3.56e-05			4445	rs845214	1.68e-05					162	rs4945985	3.56e-05
163	20038947/20125088	rs6568824	3.57e-05			87	rs6579814	1.69e-05					163	rs6568824	3.57e-05
164	20038947/20125088	rs4296916	3.57e-05			88	rs12045311	1.71e-05					164	rs4296916	3.57e-05
165	20038947/20125088	rs4296917	3.57e-05			89	rs12604506	1.72e-05					165	rs4296917	3.57e-05
166	20038947/20125088	rs9488301	3.57e-05			90	rs3002601	1.73e-05					166	rs9488301	3.57e-05
167	20038947/20125088	rs9488302	3.57e-05			91	rs1964687	1.74e-05					167	rs9488302	3.57e-05
168	20038947/20125088	rs9488303	3.57e-05			3582	rs6462522	1.74769e-05					168	rs9488303	3.57e-05
169	20038947/20125088	rs9488304	3.57e-05			3583	rs17110783	1.76029e-05					169	rs9488304	3.57e-05
170	20038947/20125088	rs11254981	3.62e-05			4255	rs1164856	1.774e-05					170	rs11254981	3.62e-05
171	20038947/20125088	rs2475628	3.73e-05			92	rs6663547	1.78e-05					171	rs2475628	3.73e-05
172	20038947/20125088	rs12137651	3.76e-05			93	rs6537830	1.86e-05					172	rs12137651	3.76e-05
173	20038947/20125088	rs1980554	3.87e-05			3584	rs10862339	1.8786e-05					173	rs1980554	3.87e-05
174	20038947/20125088	rs1717098	3.88e-05			4497	rs8096108	1.88e-05					174	rs1717098	3.88e-05
175	20038947/20125088	rs10963347	3.89e-05			94	rs12955689	1.9e-05					175	rs10963347	3.89e-05
176	20038947/20125088	rs207527	3.89e-05			95	rs747580	1.91e-05					176	rs207527	3.89e-05
177	20038947/20125088	rs1474910	3.9e-05			3585	rs2033655	1.91201e-05					177	rs1474910	3.9e-05
178	20038947/20125088	rs2475621	3.92e-05			96	rs10767612	1.92e-05					178	rs2475621	3.92e-05
179	20038947/20125088	rs9921848	4.13e-05			3586	rs35502919	1.93323e-05					179	rs9921848	4.13e-05
180	20038947/20125088	rs302837	4.15e-05			3587	rs1495673	1.94058e-05					180	rs302837	4.15e-05
181	20038947/20125088	rs2475624	4.16e-05			97	rs17575798	1.95e-05					181	rs2475624	4.16e-05
182	20038947/20125088	rs7315801	4.17e-05			3588	rs1549986	1.95355e-05					182	rs7315801	4.17e-05
183	20038947/20125088	rs1411200	4.19e-05			98	rs6883823	1.97e-05					183	rs1411200	4.19e-05
184	20038947/20125088	rs2086120	4.26e-05			4067	rs11119881	1.978e-05					184	rs2086120	4.26e-05
185	20038947/20125088	rs2475623	4.31e-05			99	rs6897687	1.98e-05					185	rs2475623	4.31e-05
186	20038947/20125088	rs13197790	4.32e-05			3589	rs4965898	2.02908e-05					186	rs13197790	4.32e-05
187	20038947/20125088	rs1874170	4.34e-05			100	rs12964445	2.03e-05					187	rs1874170	4.34e-05
188	20038947/20125088	rs747584	4.35e-05			101	rs9564674	2.04e-05					188	rs747584	4.35e-05
189	20038947/20125088	rs2499611	4.35e-05			102	rs11628927	2.06e-05					189	rs2499611	4.35e-05
190	20038947/20125088	rs8093536	4.38e-05			103	rs16903843	2.09e-05					190	rs8093536	4.38e-05
191	20038947/20125088	rs2199631	4.39e-05			104	rs4303641	2.1e-05					191	rs2199631	4.39e-05
192	20038947/20125088	rs11645793	4.4e-05			105	rs10140352	2.14e-05					192	rs11645793	4.4e-05
193	20038947/20125088	rs6679408	4.43e-05			106	rs17470751	2.15e-05					193	rs6679408	4.43e-05
194	20038947/20125088	rs11683516	4.45e-05			107	rs2617109	2.16e-05					194	rs11683516	4.45e-05
195	20038947/20125088	rs12023963	4.46e-05			108	rs17776445	2.16e-05					195	rs12023963	4.46e-05
196	20038947/20125088	rs9921828	4.48e-05			109	rs2929032	2.17e-05					196	rs9921828	4.48e-05
197	20038947/20125088	rs2126921	4.49e-05			110	rs10073812	2.18e-05					197	rs2126921	4.49e-05
198	20038947/20125088	rs2471050	4.52e-05			111	rs6419032	2.21e-05					198	rs2471050	4.52e-05
199	20038947/20125088	rs12672607	4.53e-05			4256	rs690403	2.216e-05					199	rs12672607	4.53e-05
200	20038947/20125088	rs12953801	4.53e-05			112	rs1766377	2.24e-05					200	rs12953801	4.53e-05
201	20038947/20125088	rs913829	4.53e-05			113	rs5934667	2.25e-05					201	rs913829	4.53e-05
202	20038947/20125088	rs2471046	4.54e-05			4068	rs2059090	2.302e-05					202	rs2471046	4.54e-05
203	20038947/20125088	rs7720289	4.54e-05			3590	rs1344016	2.30578e-05					203	rs7720289	4.54e-05
204	20038947/20125088	rs17185631	4.55e-05			4452	rs1999793	2.31e-05					204	rs17185631	4.55e-05
205	20038947/20125088	rs2167945	4.57e-05			114	rs6891116	2.33e-05					205	rs2167945	4.57e-05
206	20038947/20125088	rs1910980	4.58e-05			115	rs13202719	2.34e-05					206	rs1910980	4.58e-05
207	20038947/20125088	rs2453332	4.61e-05			116	rs2616976	2.35e-05					207	rs2453332	4.61e-05
208	20038947/20125088	rs2193847	4.64e-05			117	rs4441186	2.37e-05					208	rs2193847	4.64e-05
209	20038947/20125088	rs11167524	4.67e-05			118	rs12409740	2.38e-05					209	rs11167524	4.67e-05
210	20038947/20125088	rs4580078	4.7e-05			119	rs747583	2.38e-05					210	rs4580078	4.7e-05
211	20038947/20125088	rs2471047	4.73e-05			4473	rs4724195	2.38e-05					211	rs2471047	4.73e-05
212	20038947/20125088	rs2564015	4.74e-05			3591	rs12505092	2.38151e-05					212	rs2564015	4.74e-05
213	20038947/20125088	rs7341174	4.75e-05			120	rs2499616	2.4e-05					213	rs7341174	4.75e-05
214	20038947/20125088	rs7736885	4.75e-05			121	rs768568	2.42e-05					214	rs7736885	4.75e-05
215	20038947/20125088	rs1817900	4.79e-05			3592	rs1325831	2.44434e-05					215	rs1817900	4.79e-05
216	20038947/20125088	rs1817901	4.84e-05			122	rs13204553	2.45e-05					216	rs1817901	4.84e-05
217	20038947/20125088	rs12552709	4.88e-05			3593	rs17110779	2.49619e-05					217	rs12552709	4.88e-05
218	20038947/20125088	rs12397191	4.88e-05			3090	rs11587363	2.529e-05					218	rs12397191	4.88e-05
219	20038947/20125088	rs2123724	4.89e-05			3594	rs731446	2.5309e-05					219	rs2123724	4.89e-05
220	20038947/20125088	rs12674215	4.91e-05			3595	rs8099483	2.53623e-05					220	rs12674215	4.91e-05
221	20038947/20125088	rs2453333	4.96e-05			123	rs1434285	2.54e-05					221	rs2453333	4.96e-05
222	20038947/20125088	rs17369068	5.01e-05			124	rs12190522	2.55e-05					222	rs17369068	5.01e-05
223	20038947/20125088	rs2471049	5.08e-05			3596	rs11841745	2.56069e-05					223	rs2471049	5.08e-05
224	20038947/20125088	rs12761857	5.08e-05			3597	rs13138013	2.57875e-05					224	rs12761857	5.08e-05
225	20038947/20125088	rs9576916	5.12e-05			125	rs2040616	2.58e-05					225	rs9576916	5.12e-05
226	20038947/20125088	rs1478392	5.13e-05			126	rs12198600	2.64e-05					226	rs1478392	5.13e-05
227	20038947/20125088	rs913830	5.22e-05			3598	rs2156464	2.66807e-05					227	rs913830	5.22e-05
228	20038947/20125088	rs12653109	5.23e-05			3599	rs4800982	2.67558e-05					228	rs12653109	5.23e-05
229	20038947/20125088	rs2828533	5.25e-05			3600	rs11516919	2.68655e-05					229	rs2828533	5.25e-05
230	20038947/20125088	rs2463769	5.28e-05			127	rs1983112	2.7e-05					230	rs2463769	5.28e-05
231	20038947/20125088	rs4411165	5.3e-05			4069	rs359349	2.717e-05					231	rs4411165	5.3e-05
232	20038947/20125088	rs2453335	5.31e-05			3601	rs9637973	2.72434e-05					232	rs2453335	5.31e-05
233	20038947/20125088	rs450665	5.32e-05			3602	rs13244520	2.736e-05					233	rs450665	5.32e-05
234	20038947/20125088	rs2828497	5.34e-05			128	rs13194912	2.74e-05					234	rs2828497	5.34e-05
235	20038947/20125088	rs884097	5.39e-05			4070	rs11810998	2.809e-05					235	rs884097	5.39e-05
236	20038947/20125088	rs1277603	5.4e-05			129	rs10512674	2.83e-05					236	rs1277603	5.4e-05
237	20038947/20125088	rs30302	5.4e-05			4257	rs9648813	2.839e-05					237	rs30302	5.4e-05
238	20038947/20125088	rs2828502	5.4e-05			130	rs12119071	2.84e-05					238	rs2828502	5.4e-05
239	20038947/20125088	rs1321962	5.41e-05			131	rs13201846	2.84e-05					239	rs1321962	5.41e-05
240	20038947/20125088	rs2471052	5.45e-05			132	rs2086121	2.85e-05					240	rs2471052	5.45e-05
241	20038947/20125088	rs30304	5.51e-05			133	rs2086122	2.85e-05					241	rs30304	5.51e-05
242	20038947/20125088	rs768328	5.55e-05			134	rs922429	2.86e-05					242	rs768328	5.55e-05
243	20038947/20125088	rs11793268	5.55e-05			135	rs1037382	2.86e-05					243	rs11793268	5.55e-05
244	20038947/20125088	rs4593875	5.63e-05			136	rs7720021	2.87e-05					244	rs4593875	5.63e-05
245	20038947/20125088	rs2828531	5.71e-05			4258	rs8178375	2.87e-05					245	rs2828531	5.71e-05
246	20038947/20125088	rs2732879	5.72e-05			137	rs6579821	2.88e-05					246	rs2732879	5.72e-05
247	20038947/20125088	rs1778167	5.82e-05			3603	rs9975944	2.89933e-05					247	rs1778167	5.82e-05
248	20038947/20125088	rs7884828	5.82e-05			3604	rs9357875	2.90934e-05					248	rs7884828	5.82e-05
249	20038947/20125088	rs4413560	5.85e-05			138	rs233	2.91e-05					249	rs4413560	5.85e-05
250	20038947/20125088	rs4281635	5.87e-05			139	rs241501	2.95e-05					250	rs4281635	5.87e-05
251	20038947/20125088	rs9436447	5.89e-05			140	rs1478394	2.95e-05					251	rs9436447	5.89e-05
252	20038947/20125088	rs1531543	5.94e-05			4259	rs10896875	2.979e-05					252	rs1531543	5.94e-05
253	20038947/20125088	rs2471070	5.97e-05			3605	rs3955044	3.00283e-05					253	rs2471070	5.97e-05
254	20038947/20125088	rs9436446	6e-05			141	rs4259707	3.02e-05					254	rs9436446	6e-05
255	20038947/20125088	rs2568512	6.02e-05			4260	rs1938791	3.027e-05					255	rs2568512	6.02e-05
256	20038947/20125088	rs1157278	6.02e-05			142	rs6579819	3.11e-05					256	rs1157278	6.02e-05
257	20038947/20125088	rs4078484	6.05e-05			143	rs757004	3.11e-05					257	rs4078484	6.05e-05
258	20038947/20125088	rs4517213	6.05e-05			4071	rs9635194	3.134e-05					258	rs4517213	6.05e-05
259	20038947/20125088	rs2471074	6.06e-05			3606	rs7969715	3.13839e-05					259	rs2471074	6.06e-05
260	20038947/20125088	rs11918585	6.12e-05			144	rs7711212	3.15e-05					260	rs11918585	6.12e-05
261	20038947/20125088	rs12594019	6.17e-05			4468	rs9990802	3.16e-05					261	rs12594019	6.17e-05
262	20038947/20125088	rs7275928	6.17e-05			3607	rs1541984	3.18477e-05					262	rs7275928	6.17e-05
263	20038947/20125088	rs9981608	6.17e-05			3608	rs6760328	3.18987e-05					263	rs9981608	6.17e-05
264	20038947/20125088	rs2564024	6.18e-05			145	rs368758	3.19e-05					264	rs2564024	6.18e-05
265	20038947/20125088	rs12598729	6.18e-05			4072	rs1710885	3.194e-05					265	rs12598729	6.18e-05
266	20038947/20125088	rs9436444	6.21e-05			146	rs2475619	3.22e-05					266	rs9436444	6.21e-05
267	20038947/20125088	rs6662979	6.24e-05			3609	rs9296736	3.23268e-05					267	rs6662979	6.24e-05
268	20038947/20125088	rs9566483	6.24e-05			147	rs270577	3.24e-05					268	rs9566483	6.24e-05
269	20038947/20125088	rs6550978	6.25e-05			148	rs6910267	3.27e-05					269	rs6550978	6.25e-05
270	20038947/20125088	rs32902	6.25e-05			149	rs4748667	3.27e-05					270	rs32902	6.25e-05
271	20038947/20125088	rs9436445	6.28e-05			150	rs2356392	3.3e-05					271	rs9436445	6.28e-05
272	20038947/20125088	rs7515388	6.32e-05			151	rs6867522	3.3e-05					272	rs7515388	6.32e-05
273	20038947/20125088	rs16872148	6.33e-05			3091	rs393093	3.302e-05					273	rs16872148	6.33e-05
274	20038947/20125088	rs9548967	6.33e-05			152	rs4551200	3.32e-05					274	rs9548967	6.33e-05
275	20038947/20125088	rs11703302	6.34e-05			153	rs9398370	3.34e-05					275	rs11703302	6.34e-05
276	20038947/20125088	rs9548970	6.35e-05			154	rs9374432	3.34e-05					276	rs9548970	6.35e-05
277	20038947/20125088	rs9326010	6.37e-05			3610	rs11133017	3.34628e-05					277	rs9326010	6.37e-05
278	20038947/20125088	rs9548971	6.37e-05			155	rs3807641	3.35e-05					278	rs9548971	6.37e-05
279	20038947/20125088	rs2003374	6.37e-05			3611	rs11531570	3.36753e-05					279	rs2003374	6.37e-05
280	20038947/20125088	rs10235984	6.51e-05			3612	rs9382550	3.37101e-05					280	rs10235984	6.51e-05
281	20038947/20125088	rs17831283	6.58e-05			3613	rs10815607	3.38883e-05					281	rs17831283	6.58e-05
282	20038947/20125088	rs8094582	6.62e-05			3614	rs10846115	3.39493e-05					282	rs8094582	6.62e-05
283	20038947/20125088	rs10233357	6.69e-05			3615	rs12324479	3.41228e-05					283	rs10233357	6.69e-05
284	20038947/20125088	rs3740599	6.69e-05			3092	rs12614221	3.422e-05					284	rs3740599	6.69e-05
285	20038947/20125088	rs11614275	6.69e-05			3616	rs2145898	3.44767e-05					285	rs11614275	6.69e-05
286	20038947/20125088	rs2224846	6.69e-05			4073	rs4533765	3.454e-05					286	rs2224846	6.69e-05
287	20038947/20125088	rs6455025	6.75e-05			156	rs2139376	3.5e-05					287	rs6455025	6.75e-05
288	20038947/20125088	rs4528474	6.78e-05			157	rs1980555	3.5e-05					288	rs4528474	6.78e-05
289	20038947/20125088	rs247750	6.85e-05			3617	rs6820522	3.50073e-05					289	rs247750	6.85e-05
290	20038947/20125088	rs12592458	6.85e-05			158	rs12128108	3.51e-05					290	rs12592458	6.85e-05
291	20038947/20125088	rs12044778	6.89e-05			4261	rs2298733	3.532e-05					291	rs12044778	6.89e-05
292	20038947/20125088	rs4894721	6.89e-05			3618	rs2257832	3.54324e-05					292	rs4894721	6.89e-05
293	20038947/20125088	rs4392423	7.07e-05			159	rs9320476	3.56e-05					293	rs4392423	7.07e-05
294	20038947/20125088	rs1028948	7.13e-05			160	rs9320477	3.56e-05					294	rs1028948	7.13e-05
295	20038947/20125088	rs13181110	7.21e-05			161	rs6568821	3.56e-05					295	rs13181110	7.21e-05
296	20038947/20125088	rs2247047	7.23e-05			162	rs4945985	3.56e-05					296	rs2247047	7.23e-05
297	20038947/20125088	rs2026766	7.24e-05			163	rs6568824	3.57e-05					297	rs2026766	7.24e-05
298	20038947/20125088	rs1305490	7.31e-05			164	rs4296916	3.57e-05					298	rs1305490	7.31e-05
299	20038947/20125088	rs2026767	7.33e-05			165	rs4296917	3.57e-05					299	rs2026767	7.33e-05
300	20038947/20125088	rs4287917	7.37e-05			166	rs9488301	3.57e-05					300	rs4287917	7.37e-05
301	20038947/20125088	rs1867945	7.42e-05			167	rs9488302	3.57e-05					301	rs1867945	7.42e-05
302	20038947/20125088	rs1778180	7.42e-05			168	rs9488303	3.57e-05					302	rs1778180	7.42e-05
303	20038947/20125088	rs17689334	7.43e-05			169	rs9488304	3.57e-05					303	rs17689334	7.43e-05
304	20038947/20125088	rs10963360	7.53e-05			3619	rs10846109	3.5738e-05					304	rs10963360	7.53e-05
305	20038947/20125088	rs2828534	7.55e-05			170	rs11254981	3.62e-05					305	rs2828534	7.55e-05
306	20038947/20125088	rs207528	7.62e-05			3620	rs9349791	3.70816e-05					306	rs207528	7.62e-05
307	20038947/20125088	rs207529	7.62e-05			3621	rs7793172	3.72902e-05					307	rs207529	7.62e-05
308	20038947/20125088	rs2289754	7.66e-05			171	rs2475628	3.73e-05					308	rs2289754	7.66e-05
309	20038947/20125088	rs882633	7.68e-05			4262	rs1495286	3.73e-05					309	rs882633	7.68e-05
310	20038947/20125088	rs13178007	7.7e-05			172	rs12137651	3.76e-05					310	rs13178007	7.7e-05
311	20038947/20125088	rs12663015	7.72e-05			3622	rs5750402	3.85603e-05					311	rs12663015	7.72e-05
312	20038947/20125088	rs6516580	7.74e-05			3623	rs6465471	3.85653e-05					312	rs6516580	7.74e-05
313	20038947/20125088	rs9979807	7.74e-05			173	rs1980554	3.87e-05					313	rs9979807	7.74e-05
314	20038947/20125088	rs12533363	7.77e-05			4481	rs4409766	3.87e-05					314	rs12533363	7.77e-05
315	20038947/20125088	rs10893867	7.78e-05			174	rs1717098	3.88e-05					315	rs10893867	7.78e-05
316	20038947/20125088	rs12274537	7.85e-05			175	rs10963347	3.89e-05					316	rs12274537	7.85e-05
317	20038947/20125088	rs1453754	7.95e-05			176	rs207527	3.89e-05					317	rs1453754	7.95e-05
318	20038947/20125088	rs12594398	7.95e-05			177	rs1474910	3.9e-05					318	rs12594398	7.95e-05
319	20038947/20125088	rs2289756	7.95e-05			178	rs2475621	3.92e-05					319	rs2289756	7.95e-05
320	20038947/20125088	rs9305196	8.01e-05			3093	rs2183696	3.979e-05					320	rs9305196	8.01e-05
321	20038947/20125088	rs12141962	8.02e-05			3624	rs651821	4.08833e-05					321	rs12141962	8.02e-05
322	20038947/20125088	rs7873861	8.05e-05			3625	rs7914571	4.09367e-05					322	rs7873861	8.05e-05
323	20038947/20125088	rs2463765	8.11e-05			3626	rs2822567	4.12096e-05					323	rs2463765	8.11e-05
324	20038947/20125088	rs2174542	8.25e-05			179	rs9921848	4.13e-05					324	rs2174542	8.25e-05
325	20038947/20125088	rs7866746	8.29e-05			3627	rs2310351	4.14003e-05					325	rs7866746	8.29e-05
326	20038947/20125088	rs12006255	8.29e-05			180	rs302837	4.15e-05					326	rs12006255	8.29e-05
327	20038947/20125088	rs10963348	8.39e-05			181	rs2475624	4.16e-05					327	rs10963348	8.39e-05
328	20038947/20125088	rs10754176	8.57e-05			3628	rs1405274	4.16144e-05					328	rs10754176	8.57e-05
329	20038947/20125088	rs2499612	8.58e-05			182	rs7315801	4.17e-05					329	rs2499612	8.58e-05
330	20038947/20125088	rs2282887	8.58e-05			183	rs1411200	4.19e-05					330	rs2282887	8.58e-05
331	20038947/20125088	rs11694048	8.6e-05			3629	rs6465472	4.23473e-05					331	rs11694048	8.6e-05
332	20038947/20125088	rs8110329	8.62e-05			4074	rs4316844	4.248e-05					332	rs8110329	8.62e-05
333	20038947/20125088	rs12593869	8.63e-05			184	rs2086120	4.26e-05					333	rs12593869	8.63e-05
334	20038947/20125088	rs207540	8.79e-05			3630	rs602206	4.26646e-05					334	rs207540	8.79e-05
335	20038947/20125088	rs247747	8.85e-05			185	rs2475623	4.31e-05					335	rs247747	8.85e-05
336	20038947/20125088	rs9548968	8.92e-05			3631	rs17510512	4.31667e-05					336	rs9548968	8.92e-05
337	20038947/20125088	rs6933676	8.94e-05			186	rs13197790	4.32e-05					337	rs6933676	8.94e-05
338	20038947/20125088	rs6934855	8.95e-05			187	rs1874170	4.34e-05					338	rs6934855	8.95e-05
339	20038947/20125088	rs247746	9e-05			188	rs747584	4.35e-05					339	rs247746	9e-05
340	20038947/20125088	rs1855625	9e-05			189	rs2499611	4.35e-05					340	rs1855625	9e-05
341	20038947/20125088	rs17522242	9.09e-05			4263	rs8138316	4.361e-05					341	rs17522242	9.09e-05
342	20038947/20125088	rs423400	9.14e-05			190	rs8093536	4.38e-05					342	rs423400	9.14e-05
343	20038947/20125088	rs2474403	9.23e-05			191	rs2199631	4.39e-05					343	rs2474403	9.23e-05
344	20038947/20125088	rs9488322	9.27e-05			192	rs11645793	4.4e-05					344	rs9488322	9.27e-05
345	20038947/20125088	rs11221290	9.28e-05			193	rs6679408	4.43e-05					345	rs11221290	9.28e-05
346	20038947/20125088	rs7722472	9.31e-05			4075	rs8003655	4.43e-05					346	rs7722472	9.31e-05
347	20038947/20125088	rs1991024	9.34e-05			194	rs11683516	4.45e-05					347	rs1991024	9.34e-05
348	20038947/20125088	rs13178527	9.39e-05			4076	rs10838479	4.451e-05					348	rs13178527	9.39e-05
349	20038947/20125088	rs11011302	9.41e-05			195	rs12023963	4.46e-05					349	rs11011302	9.41e-05
350	20038947/20125088	rs12775925	9.41e-05			196	rs9921828	4.48e-05					350	rs12775925	9.41e-05
351	20038947/20125088	rs2748628	9.43e-05			197	rs2126921	4.49e-05					351	rs2748628	9.43e-05
352	20038947/20125088	rs2725041	9.45e-05			3632	rs4530331	4.51133e-05					352	rs2725041	9.45e-05
353	20038947/20125088	rs2748627	9.46e-05			198	rs2471050	4.52e-05					353	rs2748627	9.46e-05
354	20038947/20125088	rs241468	9.5e-05			199	rs12672607	4.53e-05					354	rs241468	9.5e-05
355	20038947/20125088	rs1005567	9.54e-05			200	rs12953801	4.53e-05					355	rs1005567	9.54e-05
356	20038947/20125088	rs2113138	9.55e-05			201	rs913829	4.53e-05					356	rs2113138	9.55e-05
357	20038947/20125088	rs247744	9.56e-05			202	rs2471046	4.54e-05					357	rs247744	9.56e-05
358	20038947/20125088	rs997301	9.56e-05			203	rs7720289	4.54e-05					358	rs997301	9.56e-05
359	20038947/20125088	rs10827789	9.58e-05			204	rs17185631	4.55e-05					359	rs10827789	9.58e-05
360	20038947/20125088	rs10466849	9.58e-05			3633	rs4820279	4.55198e-05					360	rs10466849	9.58e-05
361	20038947/20125088	rs2828517	9.58e-05			205	rs2167945	4.57e-05					361	rs2828517	9.58e-05
362	20038947/20125088	rs11011230	9.77e-05			4458	rs10490316	4.57e-05					362	rs11011230	9.77e-05
363	20038947/20125088	rs2113137	9.78e-05			3634	rs12404827	4.57361e-05					363	rs2113137	9.78e-05
364	20038947/20125088	rs714430	9.79e-05			206	rs1910980	4.58e-05					364	rs714430	9.79e-05
365	20038947/20125088	rs2113140	9.92e-05			207	rs2453332	4.61e-05					365	rs2113140	9.92e-05
366	20038947/20125088	rs7498269	9.93e-05			3635	rs10511468	4.63042e-05					366	rs7498269	9.93e-05
367	20038947/20125088	rs184877	9.95e-05			3636	rs13107098	4.6331e-05					367	rs184877	9.95e-05
368	20038947/20125088	rs4312244	9.98e-05			208	rs2193847	4.64e-05					368	rs4312244	9.98e-05
369	20038947/20125088	rs11794617	0.000101			209	rs11167524	4.67e-05					369	rs11794617	0.000101
370	20038947/20125088	rs11011325	0.000101			210	rs4580078	4.7e-05					370	rs11011325	0.000101
371	20038947/20125088	rs2145484	0.000101			211	rs2471047	4.73e-05					371	rs2145484	0.000101
372	20038947/20125088	rs12965156	0.000101			3637	rs7094393	4.73953e-05					372	rs12965156	0.000101
373	20038947/20125088	rs2725039	0.000102			212	rs2564015	4.74e-05					373	rs2725039	0.000102
374	20038947/20125088	rs16936157	0.000102			213	rs7341174	4.75e-05					374	rs16936157	0.000102
375	20038947/20125088	rs11834671	0.000102			214	rs7736885	4.75e-05					375	rs11834671	0.000102
376	20038947/20125088	rs4411416	0.000102			4077	rs9489193	4.754e-05					376	rs4411416	0.000102
377	20038947/20125088	rs11696955	0.000103			215	rs1817900	4.79e-05					377	rs11696955	0.000103
378	20038947/20125088	rs9931196	0.000105			3638	rs2263684	4.80881e-05					378	rs9931196	0.000105
379	20038947/20125088	rs1157277	0.000105			216	rs1817901	4.84e-05					379	rs1157277	0.000105
380	20038947/20125088	rs7637314	0.000106			3639	rs1393221	4.84382e-05					380	rs7637314	0.000106
381	20038947/20125088	rs1542608	0.000106			4499	rs6512081	4.87e-05					381	rs1542608	0.000106
382	20038947/20125088	rs10827530	0.000106			4078	rs9592359	4.874e-05					382	rs10827530	0.000106
383	20038947/20125088	rs7899214	0.000106			217	rs12552709	4.88e-05					383	rs7899214	0.000106
384	20038947/20125088	rs1163860	0.000106			218	rs12397191	4.88e-05					384	rs1163860	0.000106
385	20038947/20125088	rs10483895	0.000106			4491	rs1950427	4.88e-05					385	rs10483895	0.000106
386	20038947/20125088	rs1991025	0.000106			219	rs2123724	4.89e-05					386	rs1991025	0.000106
387	20038947/20125088	rs2244581	0.000106			3640	rs4917070	4.89154e-05					387	rs2244581	0.000106
388	20038947/20125088	rs1015633	0.000107			4079	rs38116	4.896e-05					388	rs1015633	0.000107
389	20038947/20125088	rs2226821	0.000107			4080	rs13195478	4.902e-05					389	rs2226821	0.000107
390	20038947/20125088	rs1199388	0.000108			3641	rs10239768	4.90686e-05					390	rs1199388	0.000108
391	20038947/20125088	rs6992863	0.000109			3642	rs3740380	4.90816e-05					391	rs6992863	0.000109
392	20038947/20125088	rs17754610	0.000109			220	rs12674215	4.91e-05					392	rs17754610	0.000109
393	20038947/20125088	rs1557729	0.00011			4081	rs10882651	4.912e-05					393	rs1557729	0.00011
394	20038947/20125088	rs9576917	0.000111			221	rs2453333	4.96e-05					394	rs9576917	0.000111
395	20038947/20125088	rs3934240	0.000112			3643	rs17086573	4.98e-05					395	rs3934240	0.000112
396	20038947/20125088	rs6500945	0.000112			222	rs17369068	5.01e-05					396	rs6500945	0.000112
397	20038947/20125088	rs2248642	0.000112			223	rs2471049	5.08e-05					397	rs2248642	0.000112
398	20038947/20125088	rs7140080	0.000113			224	rs12761857	5.08e-05					398	rs7140080	0.000113
399	20038947/20125088	rs9532454	0.000113			4264	rs2954020	5.119e-05					399	rs9532454	0.000113
400	20038947/20125088	rs10752639	0.000114			4265	rs2980876	5.119e-05					400	rs10752639	0.000114
401	20038947/20125088	rs11221287	0.000114			225	rs9576916	5.12e-05					401	rs11221287	0.000114
402	20038947/20125088	rs6453269	0.000115			226	rs1478392	5.13e-05					402	rs6453269	0.000115
403	20038947/20125088	rs32901	0.000115			227	rs913830	5.22e-05					403	rs32901	0.000115
404	20038947/20125088	rs7123188	0.000117			228	rs12653109	5.23e-05					404	rs7123188	0.000117
405	20038947/20125088	rs4525580	0.000117			229	rs2828533	5.25e-05					405	rs4525580	0.000117
406	20038947/20125088	rs17825567	0.000119			3094	rs6538329	5.252e-05					406	rs17825567	0.000119
407	20038947/20125088	rs2832828	0.000119			4266	rs2188743	5.27e-05					407	rs2832828	0.000119
408	20038947/20125088	rs10455070	0.00012			4082	rs925338	5.276e-05					408	rs10455070	0.00012
409	20038947/20125088	rs7723775	0.00012			230	rs2463769	5.28e-05					409	rs7723775	0.00012
410	20038947/20125088	rs6665118	0.000121			231	rs4411165	5.3e-05					410	rs6665118	0.000121
411	20038947/20125088	rs1479739	0.000121			232	rs2453335	5.31e-05					411	rs1479739	0.000121
412	20038947/20125088	rs10055117	0.000122			233	rs450665	5.32e-05					412	rs10055117	0.000122
413	20038947/20125088	rs1034154	0.000123			3644	rs11216033	5.32566e-05					413	rs1034154	0.000123
414	20038947/20125088	rs2828538	0.000125			234	rs2828497	5.34e-05					414	rs2828538	0.000125
415	20038947/20125088	rs13183333	0.000126			235	rs884097	5.39e-05					415	rs13183333	0.000126
416	20038947/20125088	rs11242006	0.000126			4083	rs501819	5.39e-05					416	rs11242006	0.000126
417	20038947/20125088	rs7085830	0.000126			236	rs1277603	5.4e-05					417	rs7085830	0.000126
418	20038947/20125088	rs6590328	0.000126			237	rs30302	5.4e-05					418	rs6590328	0.000126
419	20038947/20125088	rs7495536	0.000126			238	rs2828502	5.4e-05					419	rs7495536	0.000126
420	20038947/20125088	rs6565075	0.000126			3645	rs2221271	5.4057e-05					420	rs6565075	0.000126
421	20038947/20125088	rs2413508	0.000126			239	rs1321962	5.41e-05					421	rs2413508	0.000126
422	20038947/20125088	rs4653080	0.000127			240	rs2471052	5.45e-05					422	rs4653080	0.000127
423	20038947/20125088	rs4915741	0.000127			3646	rs270504	5.45197e-05					423	rs4915741	0.000127
424	20038947/20125088	rs7081697	0.000127			3647	rs11043347	5.4577e-05					424	rs7081697	0.000127
425	20038947/20125088	rs4934857	0.000127			241	rs30304	5.51e-05					425	rs4934857	0.000127
426	20038947/20125088	rs4150336	0.000127			242	rs768328	5.55e-05					426	rs4150336	0.000127
427	20038947/20125088	rs2220121	0.000127			243	rs11793268	5.55e-05					427	rs2220121	0.000127
428	20038947/20125088	rs3746783	0.000127			3648	rs9320975	5.55522e-05					428	rs3746783	0.000127
429	20038947/20125088	rs2828540	0.000128			3649	rs4510110	5.57634e-05					429	rs2828540	0.000128
430	20038947/20125088	rs11604454	0.000129			244	rs4593875	5.63e-05					430	rs11604454	0.000129
431	20038947/20125088	rs8090315	0.000129			3650	rs6744814	5.63042e-05					431	rs8090315	0.000129
432	20038947/20125088	rs8105285	0.000129			3095	rs16828722	5.633e-05					432	rs8105285	0.000129
433	20038947/20125088	rs11686686	0.00013			4476	rs11777932	5.69e-05					433	rs11686686	0.00013
434	20038947/20125088	rs9881512	0.00013			245	rs2828531	5.71e-05					434	rs9881512	0.00013
435	20038947/20125088	rs9311807	0.00013			4267	rs7758684	5.713e-05					435	rs9311807	0.00013
436	20038947/20125088	rs2900115	0.00013			246	rs2732879	5.72e-05					436	rs2900115	0.00013
437	20038947/20125088	rs918659	0.00013			4485	rs6598055	5.74e-05					437	rs918659	0.00013
438	20038947/20125088	rs11677605	0.000131			4482	rs11191425	5.75e-05					438	rs11677605	0.000131
439	20038947/20125088	rs9542257	0.000132			3651	rs17208191	5.75917e-05					439	rs9542257	0.000132
440	20038947/20125088	rs9548974	0.000132			3652	rs12986610	5.81946e-05					440	rs9548974	0.000132
441	20038947/20125088	rs11674284	0.000133			247	rs1778167	5.82e-05					441	rs11674284	0.000133
442	20038947/20125088	rs17141359	0.000133			248	rs7884828	5.82e-05					442	rs17141359	0.000133
443	20038947/20125088	rs885065	0.000133			3653	rs10409555	5.83983e-05					443	rs885065	0.000133
444	20038947/20125088	rs2828539	0.000133			249	rs4413560	5.85e-05					444	rs2828539	0.000133
445	20038947/20125088	rs9548975	0.000134			250	rs4281635	5.87e-05					445	rs9548975	0.000134
446	20038947/20125088	rs11695939	0.000135			4470	rs7713917	5.87e-05					446	rs11695939	0.000135
447	20038947/20125088	rs3919566	0.000135			3654	rs10030631	5.87589e-05					447	rs3919566	0.000135
448	20038947/20125088	rs11685439	0.000135			251	rs9436447	5.89e-05					448	rs11685439	0.000135
449	20038947/20125088	rs7106191	0.000135			252	rs1531543	5.94e-05					449	rs7106191	0.000135
450	20038947/20125088	rs9864473	0.000136			253	rs2471070	5.97e-05					450	rs9864473	0.000136
451	20038947/20125088	rs1564179	0.000136			3655	rs17066439	5.97193e-05					451	rs1564179	0.000136
452	20038947/20125088	rs4943713	0.000136			3656	rs12179536	5.98712e-05					452	rs4943713	0.000136
453	20038947/20125088	rs7510096	0.000136			254	rs9436446	6e-05					453	rs7510096	0.000136
454	20038947/20125088	rs11675009	0.000137			255	rs2568512	6.02e-05					454	rs11675009	0.000137
455	20038947/20125088	rs13070713	0.000137			256	rs1157278	6.02e-05					455	rs13070713	0.000137
456	20038947/20125088	rs12210447	0.000137			257	rs4078484	6.05e-05					456	rs12210447	0.000137
457	20038947/20125088	rs12255719	0.000137			258	rs4517213	6.05e-05					457	rs12255719	0.000137
458	20038947/20125088	rs7317907	0.000137			259	rs2471074	6.06e-05					458	rs7317907	0.000137
459	20038947/20125088	rs6733579	0.000138			3657	rs6477194	6.06824e-05					459	rs6733579	0.000138
460	20038947/20125088	rs12422312	0.000138			3658	rs2142219	6.08132e-05					460	rs12422312	0.000138
461	20038947/20125088	rs1382251	0.000139			3659	rs750291	6.08699e-05					461	rs1382251	0.000139
462	20038947/20125088	rs9548978	0.000139			4084	rs12921697	6.11e-05					462	rs9548978	0.000139
463	20038947/20125088	rs6888063	0.00014			260	rs11918585	6.12e-05					463	rs6888063	0.00014
464	20038947/20125088	rs4751580	0.00014			3660	rs902177	6.13693e-05					464	rs4751580	0.00014
465	20038947/20125088	rs9566485	0.00014			261	rs12594019	6.17e-05					465	rs9566485	0.00014
466	20038947/20125088	rs4934859	0.000141			262	rs7275928	6.17e-05					466	rs4934859	0.000141
467	20038947/20125088	rs9532457	0.000141			263	rs9981608	6.17e-05					467	rs9532457	0.000141
468	20038947/20125088	rs11688809	0.000142			4268	rs1587097	6.175e-05					468	rs11688809	0.000142
469	20038947/20125088	rs11683559	0.000142			264	rs2564024	6.18e-05					469	rs11683559	0.000142
470	20038947/20125088	rs12055671	0.000142			265	rs12598729	6.18e-05					470	rs12055671	0.000142
471	20038947/20125088	rs16947883	0.000142			4269	rs3812796	6.208e-05					471	rs16947883	0.000142
472	20038947/20125088	rs2209239	0.000142			266	rs9436444	6.21e-05					472	rs2209239	0.000142
473	20038947/20125088	rs2209240	0.000142			4488	rs9943849	6.22e-05					473	rs2209240	0.000142
474	20038947/20125088	rs9933586	0.000143			4490	rs1950428	6.23e-05					474	rs9933586	0.000143
475	20038947/20125088	rs7540900	0.000144			267	rs6662979	6.24e-05					475	rs7540900	0.000144
476	20038947/20125088	rs12019497	0.000144			268	rs9566483	6.24e-05					476	rs12019497	0.000144
477	20038947/20125088	rs11844371	0.000145			4270	rs13412895	6.241e-05					477	rs11844371	0.000145
478	20038947/20125088	rs10858096	0.000147			4085	rs1863735	6.243e-05					478	rs10858096	0.000147
479	20038947/20125088	rs1339823	0.000147			269	rs6550978	6.25e-05					479	rs1339823	0.000147
480	20038947/20125088	rs1573459	0.000147			270	rs32902	6.25e-05					480	rs1573459	0.000147
481	20038947/20125088	rs11689197	0.000148			4493	rs8018202	6.27e-05					481	rs11689197	0.000148
482	20038947/20125088	rs4279361	0.000148			3661	rs10778827	6.27299e-05					482	rs4279361	0.000148
483	20038947/20125088	rs11794849	0.000148			271	rs9436445	6.28e-05					483	rs11794849	0.000148
484	20038947/20125088	rs12992836	0.00015			3096	rs8066012	6.303e-05					484	rs12992836	0.00015
485	20038947/20125088	rs11689148	0.00015			272	rs7515388	6.32e-05					485	rs11689148	0.00015
486	20038947/20125088	rs4238876	0.00015			4271	rs12451623	6.322e-05					486	rs4238876	0.00015
487	20038947/20125088	rs17141375	0.00015			273	rs16872148	6.33e-05					487	rs17141375	0.00015
488	20038947/20125088	rs4667622	0.000151			274	rs9548967	6.33e-05					488	rs4667622	0.000151
489	20038947/20125088	rs6595922	0.000151			275	rs11703302	6.34e-05					489	rs6595922	0.000151
490	20038947/20125088	rs9548982	0.000151			4086	rs1367032	6.34e-05					490	rs9548982	0.000151
491	20038947/20125088	rs2740345	0.000151			3662	rs17400379	6.34092e-05					491	rs2740345	0.000151
492	20038947/20125088	rs10798940	0.000152			276	rs9548970	6.35e-05					492	rs10798940	0.000152
493	20038947/20125088	rs12955291	0.000152			277	rs9326010	6.37e-05					493	rs12955291	0.000152
494	20038947/20125088	rs6781195	0.000153			278	rs9548971	6.37e-05					494	rs6781195	0.000153
495	20038947/20125088	rs962131	0.000153			279	rs2003374	6.37e-05					495	rs962131	0.000153
496	20038947/20125088	rs4934860	0.000153			3663	rs598948	6.44752e-05					496	rs4934860	0.000153
497	20038947/20125088	rs6523458	0.000153			3664	rs7597157	6.46927e-05					497	rs6523458	0.000153
498	20038947/20125088	rs5934663	0.000153			280	rs10235984	6.51e-05					498	rs5934663	0.000153
499	20038947/20125088	rs1415664	0.000154			3665	rs12467212	6.54909e-05					499	rs1415664	0.000154
500	20038947/20125088	rs6452230	0.000154			4272	rs3732895	6.561e-05					500	rs6452230	0.000154
501	20038947/20125088	rs6891437	0.000155			281	rs17831283	6.58e-05					501	rs6891437	0.000155
502	20038947/20125088	rs2725061	0.000155			3097	rs26531	6.594e-05					502	rs2725061	0.000155
503	20038947/20125088	rs2692657	0.000156			3666	rs12704800	6.59436e-05					503	rs2692657	0.000156
504	20038947/20125088	rs12791097	0.000156			282	rs8094582	6.62e-05					504	rs12791097	0.000156
505	20038947/20125088	rs7229266	0.000156			4492	rs4259964	6.66e-05					505	rs7229266	0.000156
506	20038947/20125088	rs13119203	0.00016			283	rs10233357	6.69e-05					506	rs13119203	0.00016
507	20038947/20125088	rs17839586	0.00016			284	rs3740599	6.69e-05					507	rs17839586	0.00016
508	20038947/20125088	rs6753083	0.000161			285	rs11614275	6.69e-05					508	rs6753083	0.000161
509	20038947/20125088	rs990323	0.000161			286	rs2224846	6.69e-05					509	rs990323	0.000161
510	20038947/20125088	rs2082057	0.000161			3667	rs1818965	6.70789e-05					510	rs2082057	0.000161
511	20038947/20125088	rs6673337	0.000162			4273	rs10852366	6.743e-05					511	rs6673337	0.000162
512	20038947/20125088	rs4652845	0.000162			287	rs6455025	6.75e-05					512	rs4652845	0.000162
513	20038947/20125088	rs13062947	0.000162			4274	rs4668644	6.771e-05					513	rs13062947	0.000162
514	20038947/20125088	rs9850519	0.000162			288	rs4528474	6.78e-05					514	rs9850519	0.000162
515	20038947/20125088	rs7735351	0.000162			4087	rs328338	6.78e-05					515	rs7735351	0.000162
516	20038947/20125088	rs2207792	0.000163			3668	rs2395185	6.80088e-05					516	rs2207792	0.000163
517	20038947/20125088	rs16893878	0.000163			289	rs247750	6.85e-05					517	rs16893878	0.000163
518	20038947/20125088	rs10056776	0.000163			290	rs12592458	6.85e-05					518	rs10056776	0.000163
519	20038947/20125088	rs1219933	0.000163			4477	rs390993	6.85e-05					519	rs1219933	0.000163
520	20038947/20125088	rs6800582	0.000164			3669	rs251891	6.88525e-05					520	rs6800582	0.000164
521	20038947/20125088	rs11719948	0.000165			291	rs12044778	6.89e-05					521	rs11719948	0.000165
522	20038947/20125088	rs302838	0.000165			292	rs4894721	6.89e-05					522	rs302838	0.000165
523	20038947/20125088	rs16835351	0.000166			4088	rs1653765	6.925e-05					523	rs16835351	0.000166
524	20038947/20125088	rs12202031	0.000166			3670	rs13421948	7.00679e-05					524	rs12202031	0.000166
525	20038947/20125088	rs6870102	0.000167			4089	rs10231383	7.013e-05					525	rs6870102	0.000167
526	20038947/20125088	rs12334700	0.000167			3098	rs12884688	7.017e-05					526	rs12334700	0.000167
527	20038947/20125088	rs1895943	0.000167			4090	rs501892	7.047e-05					527	rs1895943	0.000167
528	20038947/20125088	rs9970563	0.000168			293	rs4392423	7.07e-05					528	rs9970563	0.000168
529	20038947/20125088	rs4541418	0.000168			294	rs1028948	7.13e-05					529	rs4541418	0.000168
530	20038947/20125088	rs1465402	0.000168			4275	rs1278918	7.165e-05					530	rs1465402	0.000168
531	20038947/20125088	rs13063457	0.000169			3671	rs4522568	7.17196e-05					531	rs13063457	0.000169
532	20038947/20125088	rs4960426	0.000169			3672	rs7811683	7.20635e-05					532	rs4960426	0.000169
533	20038947/20125088	rs11646484	0.000169			295	rs13181110	7.21e-05					533	rs11646484	0.000169
534	20038947/20125088	rs4653027	0.00017			296	rs2247047	7.23e-05					534	rs4653027	0.00017
535	20038947/20125088	rs10070343	0.00017			297	rs2026766	7.24e-05					535	rs10070343	0.00017
536	20038947/20125088	rs10065380	0.00017			4276	rs2980885	7.294e-05					536	rs10065380	0.00017
537	20038947/20125088	rs10065394	0.00017			4091	rs12090898	7.309e-05					537	rs10065394	0.00017
538	20038947/20125088	rs7738009	0.00017			298	rs1305490	7.31e-05					538	rs7738009	0.00017
539	20038947/20125088	rs7254755	0.00017			299	rs2026767	7.33e-05					539	rs7254755	0.00017
540	20038947/20125088	rs2115583	0.000172			4277	rs9537164	7.339e-05					540	rs2115583	0.000172
541	20038947/20125088	rs476641	0.000173			4278	rs9482055	7.356e-05					541	rs476641	0.000173
542	20038947/20125088	rs7118744	0.000173			3673	rs7565468	7.36288e-05					542	rs7118744	0.000173
543	20038947/20125088	rs9933935	0.000173			300	rs4287917	7.37e-05					543	rs9933935	0.000173
544	20038947/20125088	rs1358784	0.000173			4092	rs7749229	7.376e-05					544	rs1358784	0.000173
545	20038947/20125088	rs7700796	0.000174			4093	rs359357	7.379e-05					545	rs7700796	0.000174
546	20038947/20125088	rs4653043	0.000175			301	rs1867945	7.42e-05					546	rs4653043	0.000175
547	20038947/20125088	rs4643287	0.000175			302	rs1778180	7.42e-05					547	rs4643287	0.000175
548	20038947/20125088	rs12954752	0.000175			3674	rs2823026	7.42574e-05					548	rs12954752	0.000175
549	20038947/20125088	rs6686500	0.000176			303	rs17689334	7.43e-05					549	rs6686500	0.000176
550	20038947/20125088	rs10197329	0.000176			3675	rs4742341	7.45204e-05					550	rs10197329	0.000176
551	20038947/20125088	rs12583235	0.000176			3676	rs9368726	7.46243e-05					551	rs12583235	0.000176
552	20038947/20125088	rs10021631	0.000177			3677	rs17268688	7.48608e-05					552	rs10021631	0.000177
553	20038947/20125088	rs10473086	0.000177			4094	rs1216192	7.496e-05					553	rs10473086	0.000177
554	20038947/20125088	rs7264	0.000178			4095	rs2013458	7.499e-05					554	rs7264	0.000178
555	20038947/20125088	rs6927758	0.000178			3678	rs9405108	7.50221e-05					555	rs6927758	0.000178
556	20038947/20125088	rs6939007	0.000178			304	rs10963360	7.53e-05					556	rs6939007	0.000178
557	20038947/20125088	rs11793769	0.000178			305	rs2828534	7.55e-05					557	rs11793769	0.000178
558	20038947/20125088	rs12715521	0.000179			3679	rs10733143	7.56652e-05					558	rs12715521	0.000179
559	20038947/20125088	rs2629938	0.000179			3680	rs1025914	7.58692e-05					559	rs2629938	0.000179
560	20038947/20125088	rs3771593	0.00018			4460	rs11690166	7.6e-05					560	rs3771593	0.00018
561	20038947/20125088	rs9548973	0.00018			4279	rs10508250	7.618e-05					561	rs9548973	0.00018
562	20038947/20125088	rs11793795	0.000182			306	rs207528	7.62e-05					562	rs11793795	0.000182
563	20038947/20125088	rs4316618	0.000182			307	rs207529	7.62e-05					563	rs4316618	0.000182
564	20038947/20125088	rs2835941	0.000182			308	rs2289754	7.66e-05					564	rs2835941	0.000182
565	20038947/20125088	rs17500138	0.000183			309	rs882633	7.68e-05					565	rs17500138	0.000183
566	20038947/20125088	rs12152392	0.000183			310	rs13178007	7.7e-05					566	rs12152392	0.000183
567	20038947/20125088	rs9443265	0.000183			3682	rs17015127	7.71319e-05					567	rs9443265	0.000183
568	20038947/20125088	rs230244	0.000183			311	rs12663015	7.72e-05					568	rs230244	0.000183
569	20038947/20125088	rs10063361	0.000184			3683	rs16875765	7.73359e-05					569	rs10063361	0.000184
570	20038947/20125088	rs10055239	0.000184			312	rs6516580	7.74e-05					570	rs10055239	0.000184
571	20038947/20125088	rs2040174	0.000185			313	rs9979807	7.74e-05					571	rs2040174	0.000185
572	20038947/20125088	rs1366736	0.000186			3099	rs1513498	7.744e-05					572	rs1366736	0.000186
573	20038947/20125088	rs1016555	0.000186			314	rs12533363	7.77e-05					573	rs1016555	0.000186
574	20038947/20125088	rs12687680	0.000186			3684	rs9474720	7.77206e-05					574	rs12687680	0.000186
575	20038947/20125088	rs1327072	0.000187			315	rs10893867	7.78e-05					575	rs1327072	0.000187
576	20038947/20125088	rs1016554	0.000187			3685	rs6662320	7.81018e-05					576	rs1016554	0.000187
577	20038947/20125088	rs2405801	0.000187			316	rs12274537	7.85e-05					577	rs2405801	0.000187
578	20038947/20125088	rs4847354	0.000188			3686	rs11838719	7.88642e-05					578	rs4847354	0.000188
579	20038947/20125088	rs10801520	0.000188			4096	rs6934383	7.891e-05					579	rs10801520	0.000188
580	20038947/20125088	rs1363475	0.000188			4280	rs1313925	7.928e-05					580	rs1363475	0.000188
581	20038947/20125088	rs10484750	0.000188			317	rs1453754	7.95e-05					581	rs10484750	0.000188
582	20038947/20125088	rs7791378	0.000188			318	rs12594398	7.95e-05					582	rs7791378	0.000188
583	20038947/20125088	rs4410819	0.000188			319	rs2289756	7.95e-05					583	rs4410819	0.000188
584	20038947/20125088	rs8087519	0.000188			3687	rs4525426	7.96244e-05					584	rs8087519	0.000188
585	20038947/20125088	rs4814461	0.000188			4097	rs10430737	7.995e-05					585	rs4814461	0.000188
586	20038947/20125088	rs2033739	0.000189			320	rs9305196	8.01e-05					586	rs2033739	0.000189
587	20038947/20125088	rs11011250	0.000189			321	rs12141962	8.02e-05					587	rs11011250	0.000189
588	20038947/20125088	rs464218	0.00019			322	rs7873861	8.05e-05					588	rs464218	0.00019
589	20038947/20125088	rs7488565	0.00019			3688	rs9358929	8.10041e-05					589	rs7488565	0.00019
590	20038947/20125088	rs9406170	0.000191			4281	rs1436786	8.101e-05					590	rs9406170	0.000191
591	20038947/20125088	rs7915791	0.000191			323	rs2463765	8.11e-05					591	rs7915791	0.000191
592	20038947/20125088	rs12425946	0.000191			3689	rs10737918	8.12124e-05					592	rs12425946	0.000191
593	20038947/20125088	rs8051136	0.000191			4098	rs12674335	8.129e-05					593	rs8051136	0.000191
594	20038947/20125088	rs9958478	0.000191			3690	rs166082	8.15151e-05					594	rs9958478	0.000191
595	20038947/20125088	rs1789077	0.000192			3691	rs6783960	8.17333e-05					595	rs1789077	0.000192
596	20038947/20125088	rs11962457	0.000193			324	rs2174542	8.25e-05					596	rs11962457	0.000193
597	20038947/20125088	rs6927735	0.000194			3692	rs541186	8.25019e-05					597	rs6927735	0.000194
598	20038947/20125088	rs7982027	0.000194			3693	rs424347	8.27466e-05					598	rs7982027	0.000194
599	20038947/20125088	rs11686340	0.000195			4099	rs4590017	8.279e-05					599	rs11686340	0.000195
600	20038947/20125088	rs2236427	0.000195			325	rs7866746	8.29e-05					600	rs2236427	0.000195
601	20038947/20125088	rs6682930	0.000196			326	rs12006255	8.29e-05					601	rs6682930	0.000196
602	20038947/20125088	rs7514528	0.000196			4475	rs17347911	8.32e-05					602	rs7514528	0.000196
603	20038947/20125088	rs1796687	0.000196			3100	rs90754	8.361e-05					603	rs1796687	0.000196
604	20038947/20125088	rs10749199	0.000196			327	rs10963348	8.39e-05					604	rs10749199	0.000196
605	20038947/20125088	rs5980785	0.000197			3694	rs7583029	8.49092e-05					605	rs5980785	0.000197
606	20038947/20125088	rs17600421	0.000198			3695	rs2235358	8.49326e-05					606	rs17600421	0.000198
607	20038947/20125088	rs3771600	0.000199			4474	rs10485967	8.51e-05					607	rs3771600	0.000199
608	20038947/20125088	rs17571587	0.000199			4282	rs6784900	8.514e-05					608	rs17571587	0.000199
609	20038947/20125088	rs17792616	0.000199			328	rs10754176	8.57e-05					609	rs17792616	0.000199
610	20038947/20125088	rs10749200	0.000199			329	rs2499612	8.58e-05					610	rs10749200	0.000199
611	20038947/20125088	rs11011249	0.000199			330	rs2282887	8.58e-05					611	rs11011249	0.000199
612	20038947/20125088	rs208369	0.0002			3696	rs9268858	8.58757e-05					612	rs208369	0.0002
613	20038947/20125088	rs476601	0.000201			331	rs11694048	8.6e-05					613	rs476601	0.000201
614	20038947/20125088	rs7915677	0.000201			332	rs8110329	8.62e-05					614	rs7915677	0.000201
615	20038947/20125088	rs12310020	0.000201			3697	rs7810538	8.62435e-05					615	rs12310020	0.000201
616	20038947/20125088	rs12426020	0.000203			333	rs12593869	8.63e-05					616	rs12426020	0.000203
617	20038947/20125088	rs1959404	0.000205			4283	rs962312	8.715e-05					617	rs1959404	0.000205
618	20038947/20125088	rs3781542	0.000205			3698	rs1451759	8.75595e-05					618	rs3781542	0.000205
619	20038947/20125088	rs7898973	0.000206			3699	rs6953838	8.782e-05					619	rs7898973	0.000206
620	20038947/20125088	rs1983079	0.000207			334	rs207540	8.79e-05					620	rs1983079	0.000207
621	20038947/20125088	rs13073391	0.000207			3700	rs6584786	8.7904e-05					621	rs13073391	0.000207
622	20038947/20125088	rs13099206	0.000207			3701	rs6743486	8.80181e-05					622	rs13099206	0.000207
623	20038947/20125088	rs230228	0.000207			3702	rs9272219	8.81958e-05					623	rs230228	0.000207
624	20038947/20125088	rs12375719	0.000207			4284	rs659517	8.831e-05					624	rs12375719	0.000207
625	20038947/20125088	rs7572691	0.000209			3703	rs9273012	8.8458e-05					625	rs7572691	0.000209
626	20038947/20125088	rs7729215	0.000209			335	rs247747	8.85e-05					626	rs7729215	0.000209
627	20038947/20125088	rs10039219	0.000209			4285	rs10520571	8.856e-05					627	rs10039219	0.000209
628	20038947/20125088	rs546921	0.00021			4286	rs8028946	8.856e-05					628	rs546921	0.00021
629	20038947/20125088	rs12715520	0.000211			3704	rs9268853	8.89842e-05					629	rs12715520	0.000211
630	20038947/20125088	rs11243251	0.000211			336	rs9548968	8.92e-05					630	rs11243251	0.000211
631	20038947/20125088	rs9977135	0.000212			337	rs6933676	8.94e-05					631	rs9977135	0.000212
632	20038947/20125088	rs4835975	0.000214			3705	rs7323288	8.94019e-05					632	rs4835975	0.000214
633	20038947/20125088	rs230243	0.000214			4287	rs7209032	8.949e-05					633	rs230243	0.000214
634	20038947/20125088	rs836952	0.000214			338	rs6934855	8.95e-05					634	rs836952	0.000214
635	20038947/20125088	rs7195913	0.000214			4288	rs10045166	8.959e-05					635	rs7195913	0.000214
636	20038947/20125088	rs4668211	0.000215			3706	rs4733741	8.9652e-05					636	rs4668211	0.000215
637	20038947/20125088	rs17071713	0.000215			339	rs247746	9e-05					637	rs17071713	0.000215
638	20038947/20125088	rs2428190	0.000215			340	rs1855625	9e-05					638	rs2428190	0.000215
639	20038947/20125088	rs12208545	0.000215			341	rs17522242	9.09e-05					639	rs12208545	0.000215
640	20038947/20125088	rs16846352	0.000216			4100	rs3827513	9.108e-05					640	rs16846352	0.000216
641	20038947/20125088	rs872284	0.000216			342	rs423400	9.14e-05					641	rs872284	0.000216
642	20038947/20125088	rs170728	0.000216			3707	rs5755867	9.20984e-05					642	rs170728	0.000216
643	20038947/20125088	rs17331020	0.000216			343	rs2474403	9.23e-05					643	rs17331020	0.000216
644	20038947/20125088	rs1720343	0.000216			3708	rs575495	9.23036e-05					644	rs1720343	0.000216
645	20038947/20125088	rs9807905	0.000216			344	rs9488322	9.27e-05					645	rs9807905	0.000216
646	20038947/20125088	rs9836278	0.000217			345	rs11221290	9.28e-05					646	rs9836278	0.000217
647	20038947/20125088	rs17141319	0.000217			3709	rs523343	9.2973e-05					647	rs17141319	0.000217
648	20038947/20125088	rs4722237	0.000218			4456	rs6679472	9.3e-05					648	rs4722237	0.000218
649	20038947/20125088	rs10500847	0.000219			346	rs7722472	9.31e-05					649	rs10500847	0.000219
650	20038947/20125088	rs7228261	0.000219			4465	rs2605242	9.31e-05					650	rs7228261	0.000219
651	20038947/20125088	rs911015	0.000219			3711	rs9272105	9.33861e-05					651	rs911015	0.000219
652	20038947/20125088	rs12504525	0.00022			347	rs1991024	9.34e-05					652	rs12504525	0.00022
653	20038947/20125088	rs7776792	0.00022			4289	rs929289	9.377e-05					653	rs7776792	0.00022
654	20038947/20125088	rs12970409	0.00022			348	rs13178527	9.39e-05					654	rs12970409	0.00022
655	20038947/20125088	rs2215402	0.00022			349	rs11011302	9.41e-05					655	rs2215402	0.00022
656	20038947/20125088	rs6020957	0.00022			350	rs12775925	9.41e-05					656	rs6020957	0.00022
657	20038947/20125088	rs6438856	0.000221			351	rs2748628	9.43e-05					657	rs6438856	0.000221
658	20038947/20125088	rs10003405	0.000221			3712	rs724200	9.44877e-05					658	rs10003405	0.000221
659	20038947/20125088	rs17827902	0.000221			352	rs2725041	9.45e-05					659	rs17827902	0.000221
660	20038947/20125088	rs1219935	0.000222			353	rs2748627	9.46e-05					660	rs1219935	0.000222
661	20038947/20125088	rs9840244	0.000223			3713	rs11708694	9.4958e-05					661	rs9840244	0.000223
662	20038947/20125088	rs11606595	0.000223			354	rs241468	9.5e-05					662	rs11606595	0.000223
663	20038947/20125088	rs6067621	0.000223			4290	rs4296761	9.528e-05					663	rs6067621	0.000223
664	20038947/20125088	rs6587924	0.000224			355	rs1005567	9.54e-05					664	rs6587924	0.000224
665	20038947/20125088	rs1195948	0.000224			356	rs2113138	9.55e-05					665	rs1195948	0.000224
666	20038947/20125088	rs6954439	0.000224			357	rs247744	9.56e-05					666	rs6954439	0.000224
667	20038947/20125088	rs536937	0.000224			358	rs997301	9.56e-05					667	rs536937	0.000224
668	20038947/20125088	rs7264576	0.000224			359	rs10827789	9.58e-05					668	rs7264576	0.000224
669	20038947/20125088	rs10059011	0.000225			360	rs10466849	9.58e-05					669	rs10059011	0.000225
670	20038947/20125088	rs7084280	0.000227			361	rs2828517	9.58e-05					670	rs7084280	0.000227
671	20038947/20125088	rs11225646	0.000227			4291	rs2694418	9.614e-05					671	rs11225646	0.000227
672	20038947/20125088	rs1383605	0.000228			3714	rs6573361	9.72822e-05					672	rs1383605	0.000228
673	20038947/20125088	rs2163025	0.000229			362	rs11011230	9.77e-05					673	rs2163025	0.000229
674	20038947/20125088	rs10058149	0.000229			363	rs2113137	9.78e-05					674	rs10058149	0.000229
675	20038947/20125088	rs4678168	0.00023			364	rs714430	9.79e-05					675	rs4678168	0.00023
676	20038947/20125088	rs10055424	0.000231			3715	rs2137216	9.79271e-05					676	rs10055424	0.000231
677	20038947/20125088	rs1871367	0.000231			4292	rs166586	9.797e-05					677	rs1871367	0.000231
678	20038947/20125088	rs7201088	0.000231			4446	rs845251	9.81e-05					678	rs7201088	0.000231
679	20038947/20125088	rs1518854	0.000232			4449	rs2778003	9.83e-05					679	rs1518854	0.000232
680	20038947/20125088	rs7084574	0.000232			3101	rs11645728	9.902e-05					680	rs7084574	0.000232
681	20038947/20125088	rs769664	0.000233			365	rs2113140	9.92e-05					681	rs769664	0.000233
682	20038947/20125088	rs498064	0.000233			366	rs7498269	9.93e-05					682	rs498064	0.000233
683	20038947/20125088	rs11132838	0.000233			367	rs184877	9.95e-05					683	rs11132838	0.000233
684	20038947/20125088	rs10054062	0.000234			4498	rs595578	9.95e-05					684	rs10054062	0.000234
685	20038947/20125088	rs921995	0.000234			3716	rs12494959	9.95585e-05					685	rs921995	0.000234
686	20038947/20125088	rs6696096	0.000235			4101	rs11201974	9.978e-05					686	rs6696096	0.000235
687	20038947/20125088	rs1522385	0.000235			368	rs4312244	9.98e-05					687	rs1522385	0.000235
688	20038947/20125088	rs10068938	0.000235			369	rs11794617	0.000101					688	rs10068938	0.000235
689	20038947/20125088	rs6934070	0.000235			370	rs11011325	0.000101					689	rs6934070	0.000235
690	20038947/20125088	rs12425982	0.000236			371	rs2145484	0.000101					690	rs12425982	0.000236
691	20038947/20125088	rs11132837	0.000237			372	rs12965156	0.000101					691	rs11132837	0.000237
692	20038947/20125088	rs10885863	0.000237			4102	rs12278579	0.0001017					692	rs10885863	0.000237
693	20038947/20125088	rs7324529	0.000237			373	rs2725039	0.000102					693	rs7324529	0.000237
694	20038947/20125088	rs4788471	0.000237			374	rs16936157	0.000102					694	rs4788471	0.000237
695	20038947/20125088	rs11098110	0.000238			375	rs11834671	0.000102					695	rs11098110	0.000238
696	20038947/20125088	rs10061777	0.000238			376	rs4411416	0.000102					696	rs10061777	0.000238
697	20038947/20125088	rs2059230	0.000238			4103	rs17105665	0.0001028					697	rs2059230	0.000238
698	20038947/20125088	rs9884098	0.000239			377	rs11696955	0.000103					698	rs9884098	0.000239
699	20038947/20125088	rs10068866	0.00024			4293	rs3909290	0.0001031					699	rs10068866	0.00024
700	20038947/20125088	rs11602703	0.00024			3102	rs10964284	0.0001034					700	rs11602703	0.00024
701	20038947/20125088	rs939965	0.000241			4104	rs12403202	0.0001037					701	rs939965	0.000241
702	20038947/20125088	rs661480	0.000242			4105	rs6813541	0.0001049					702	rs661480	0.000242
703	20038947/20125088	rs10061719	0.000242			4106	rs4964290	0.0001049					703	rs10061719	0.000242
704	20038947/20125088	rs2109723	0.000242			378	rs9931196	0.000105					704	rs2109723	0.000242
705	20038947/20125088	rs2109724	0.000242			379	rs1157277	0.000105					705	rs2109724	0.000242
706	20038947/20125088	rs2109725	0.000242			4294	rs1854779	0.000105					706	rs2109725	0.000242
707	20038947/20125088	rs10270877	0.000242			3717	rs527159	0.000105154					707	rs10270877	0.000242
708	20038947/20125088	rs13244694	0.000242			4295	rs1203048	0.0001056					708	rs13244694	0.000242
709	20038947/20125088	rs6466881	0.000242			380	rs7637314	0.000106					709	rs6466881	0.000242
710	20038947/20125088	rs1006764	0.000242			381	rs1542608	0.000106					710	rs1006764	0.000242
711	20038947/20125088	rs3807640	0.000242			382	rs10827530	0.000106					711	rs3807640	0.000242
712	20038947/20125088	rs7791183	0.000242			383	rs7899214	0.000106					712	rs7791183	0.000242
713	20038947/20125088	rs10827811	0.000242			384	rs1163860	0.000106					713	rs10827811	0.000242
714	20038947/20125088	rs9341592	0.000243			385	rs10483895	0.000106					714	rs9341592	0.000243
715	20038947/20125088	rs1008539	0.000243			386	rs1991025	0.000106					715	rs1008539	0.000243
716	20038947/20125088	rs2242277	0.000243			387	rs2244581	0.000106					716	rs2242277	0.000243
717	20038947/20125088	rs918660	0.000243			4296	rs1808064	0.0001067					717	rs918660	0.000243
718	20038947/20125088	rs9874798	0.000244			388	rs1015633	0.000107					718	rs9874798	0.000244
719	20038947/20125088	rs6862242	0.000244			389	rs2226821	0.000107					719	rs6862242	0.000244
720	20038947/20125088	rs1005568	0.000244			390	rs1199388	0.000108					720	rs1005568	0.000244
721	20038947/20125088	rs3815458	0.000244			4467	rs2046911	0.000108					721	rs3815458	0.000244
722	20038947/20125088	rs6489233	0.000244			4107	rs12364661	0.0001081					722	rs6489233	0.000244
723	20038947/20125088	rs6037941	0.000244			391	rs6992863	0.000109					723	rs6037941	0.000244
724	20038947/20125088	rs9324677	0.000245			392	rs17754610	0.000109					724	rs9324677	0.000245
725	20038947/20125088	rs2286831	0.000245			393	rs1557729	0.00011					725	rs2286831	0.000245
726	20038947/20125088	rs2616978	0.000245			394	rs9576917	0.000111					726	rs2616978	0.000245
727	20038947/20125088	rs4783293	0.000245			3718	rs903786	0.000111037					727	rs4783293	0.000245
728	20038947/20125088	rs12679544	0.000246			395	rs3934240	0.000112					728	rs12679544	0.000246
729	20038947/20125088	rs17462546	0.000246			396	rs6500945	0.000112					729	rs17462546	0.000246
730	20038947/20125088	rs1941000	0.000246			397	rs2248642	0.000112					730	rs1941000	0.000246
731	20038947/20125088	rs777217	0.000247			4455	rs7551425	0.000112					731	rs777217	0.000247
732	20038947/20125088	rs10919674	0.000248			4108	rs2921129	0.0001121					732	rs10919674	0.000248
733	20038947/20125088	rs965021	0.000248			398	rs7140080	0.000113					733	rs965021	0.000248
734	20038947/20125088	rs4682289	0.000248			399	rs9532454	0.000113					734	rs4682289	0.000248
735	20038947/20125088	rs3852008	0.000248			400	rs10752639	0.000114					735	rs3852008	0.000248
736	20038947/20125088	rs11243254	0.000248			401	rs11221287	0.000114					736	rs11243254	0.000248
737	20038947/20125088	rs6973915	0.000248			4447	rs3767133	0.000114					737	rs6973915	0.000248
738	20038947/20125088	rs11596929	0.000248			402	rs6453269	0.000115					738	rs11596929	0.000248
739	20038947/20125088	rs2384717	0.000248			403	rs32901	0.000115					739	rs2384717	0.000248
740	20038947/20125088	rs6853808	0.000249			4496	rs797993	0.000115					740	rs6853808	0.000249
741	20038947/20125088	rs1949621	0.000249			4109	rs1114839	0.0001153					741	rs1949621	0.000249
742	20038947/20125088	rs1581421	0.000249			3719	rs12024291	0.000115313					742	rs1581421	0.000249
743	20038947/20125088	rs1608164	0.000249			404	rs7123188	0.000117					743	rs1608164	0.000249
744	20038947/20125088	rs1403231	0.000249			405	rs4525580	0.000117					744	rs1403231	0.000249
745	20038947/20125088	rs1718800	0.000249			4471	rs2757599	0.000117					745	rs1718800	0.000249
746	20038947/20125088	rs2090958	0.000249			4297	rs5761655	0.000118					746	rs2090958	0.000249
747	20038947/20125088	rs1357327	0.000249			4450	rs2785665	0.000118					747	rs1357327	0.000249
748	20038947/20125088	rs1403226	0.000249			4110	rs10814602	0.0001187					748	rs1403226	0.000249
749	20038947/20125088	rs1403227	0.000249			406	rs17825567	0.000119					749	rs1403227	0.000249
750	20038947/20125088	rs11599562	0.000249			407	rs2832828	0.000119					750	rs11599562	0.000249
751	20038947/20125088	rs2035546	0.000249			4487	rs1675090	0.000119					751	rs2035546	0.000249
752	20038947/20125088	rs3932667	0.00025			408	rs10455070	0.00012					752	rs3932667	0.00025
753	20038947/20125088	rs6825128	0.00025			409	rs7723775	0.00012					753	rs6825128	0.00025
754	20038947/20125088	rs6831236	0.00025			410	rs6665118	0.000121					754	rs6831236	0.00025
755	20038947/20125088	rs1575981	0.000251			411	rs1479739	0.000121					755	rs1575981	0.000251
756	20038947/20125088	rs7677730	0.000251			4111	rs7665836	0.0001211					756	rs7677730	0.000251
757	20038947/20125088	rs10433898	0.000251			4112	rs6577641	0.0001216					757	rs10433898	0.000251
758	20038947/20125088	rs2048218	0.000251			4113	rs17185953	0.0001219					758	rs2048218	0.000251
759	20038947/20125088	rs8004382	0.000251			412	rs10055117	0.000122					759	rs8004382	0.000251
760	20038947/20125088	rs11075806	0.000251			4457	rs12474118	0.000122					760	rs11075806	0.000251
761	20038947/20125088	rs252703	0.000252			413	rs1034154	0.000123					761	rs252703	0.000252
762	20038947/20125088	rs11011324	0.000252			4298	rs6492112	0.0001233					762	rs11011324	0.000252
763	20038947/20125088	rs7114979	0.000252			4114	rs12705918	0.0001236					763	rs7114979	0.000252
764	20038947/20125088	rs7809453	0.000253			3103	rs861271	0.0001238					764	rs7809453	0.000253
765	20038947/20125088	rs11011323	0.000253			4299	rs11178323	0.0001243					765	rs11011323	0.000253
766	20038947/20125088	rs4783294	0.000253			4115	rs12715993	0.0001245					766	rs4783294	0.000253
767	20038947/20125088	rs7250113	0.000253			4116	rs1086892	0.0001249					767	rs7250113	0.000253
768	20038947/20125088	rs12499951	0.000254			414	rs2828538	0.000125					768	rs12499951	0.000254
769	20038947/20125088	rs187268	0.000255			3104	rs2554635	0.0001253					769	rs187268	0.000255
770	20038947/20125088	rs926931	0.000255			415	rs13183333	0.000126					770	rs926931	0.000255
771	20038947/20125088	rs2207790	0.000256			416	rs11242006	0.000126					771	rs2207790	0.000256
772	20038947/20125088	rs12534834	0.000256			417	rs7085830	0.000126					772	rs12534834	0.000256
773	20038947/20125088	rs4433825	0.000256			418	rs6590328	0.000126					773	rs4433825	0.000256
774	20038947/20125088	rs6022760	0.000257			419	rs7495536	0.000126					774	rs6022760	0.000257
775	20038947/20125088	rs10487806	0.000258			420	rs6565075	0.000126					775	rs10487806	0.000258
776	20038947/20125088	rs929846	0.000258			421	rs2413508	0.000126					776	rs929846	0.000258
777	20038947/20125088	rs7738870	0.000259			4464	rs2354947	0.000126					777	rs7738870	0.000259
778	20038947/20125088	rs6911809	0.000259			3720	rs3018712	0.000126035					778	rs6911809	0.000259
779	20038947/20125088	rs10017573	0.00026			3105	rs9815274	0.0001261					779	rs10017573	0.00026
780	20038947/20125088	rs2207791	0.000261			4117	rs4130313	0.0001263					780	rs2207791	0.000261
781	20038947/20125088	rs6416302	0.000261			3106	rs214042	0.0001264					781	rs6416302	0.000261
782	20038947/20125088	rs2301230	0.000262			4300	rs10864069	0.0001266					782	rs2301230	0.000262
783	20038947/20125088	rs12986994	0.000262			422	rs4653080	0.000127					783	rs12986994	0.000262
784	20038947/20125088	rs1033609	0.000262			423	rs4915741	0.000127					784	rs1033609	0.000262
785	20038947/20125088	rs1037295	0.000262			424	rs7081697	0.000127					785	rs1037295	0.000262
786	20038947/20125088	rs229834	0.000263			425	rs4934857	0.000127					786	rs229834	0.000263
787	20038947/20125088	rs926932	0.000264			426	rs4150336	0.000127					787	rs926932	0.000264
788	20038947/20125088	rs3757464	0.000264			427	rs2220121	0.000127					788	rs3757464	0.000264
789	20038947/20125088	rs6489354	0.000264			428	rs3746783	0.000127					789	rs6489354	0.000264
790	20038947/20125088	rs229836	0.000264			4301	rs2352538	0.000127					790	rs229836	0.000264
791	20038947/20125088	rs4798236	0.000264			429	rs2828540	0.000128					791	rs4798236	0.000264
792	20038947/20125088	rs13072796	0.000265			4302	rs3799873	0.0001289					792	rs13072796	0.000265
793	20038947/20125088	rs10434009	0.000266			430	rs11604454	0.000129					793	rs10434009	0.000266
794	20038947/20125088	rs13245879	0.000266			431	rs8090315	0.000129					794	rs13245879	0.000266
795	20038947/20125088	rs2643217	0.000266			432	rs8105285	0.000129					795	rs2643217	0.000266
796	20038947/20125088	rs9641715	0.000267			4118	rs2882231	0.0001295					796	rs9641715	0.000267
797	20038947/20125088	rs10419511	0.000267			433	rs11686686	0.00013					797	rs10419511	0.000267
798	20038947/20125088	rs6686484	0.000268			434	rs9881512	0.00013					798	rs6686484	0.000268
799	20038947/20125088	rs12509197	0.000268			435	rs9311807	0.00013					799	rs12509197	0.000268
800	20038947/20125088	rs2194285	0.000268			436	rs2900115	0.00013					800	rs2194285	0.000268
801	20038947/20125088	rs7550019	0.000269			437	rs918659	0.00013					801	rs7550019	0.000269
802	20038947/20125088	rs13318633	0.000269			438	rs11677605	0.000131					802	rs13318633	0.000269
803	20038947/20125088	rs2153535	0.000269			4448	rs1936835	0.000131					803	rs2153535	0.000269
804	20038947/20125088	rs10764142	0.000269			4495	rs9931159	0.000131					804	rs10764142	0.000269
805	20038947/20125088	rs229838	0.000269			439	rs9542257	0.000132					805	rs229838	0.000269
806	20038947/20125088	rs989693	0.000271			440	rs9548974	0.000132					806	rs989693	0.000271
807	20038947/20125088	rs6032347	0.000271			3722	rs903785	0.000132145					807	rs6032347	0.000271
808	20038947/20125088	rs6022758	0.000271			441	rs11674284	0.000133					808	rs6022758	0.000271
809	20038947/20125088	rs1439370	0.000272			442	rs17141359	0.000133					809	rs1439370	0.000272
810	20038947/20125088	rs752892	0.000272			443	rs885065	0.000133					810	rs752892	0.000272
811	20038947/20125088	rs17671597	0.000272			444	rs2828539	0.000133					811	rs17671597	0.000272
812	20038947/20125088	rs6670750	0.000273			4119	rs1439920	0.0001333					812	rs6670750	0.000273
813	20038947/20125088	rs1737586	0.000273			4303	rs11166679	0.0001333					813	rs1737586	0.000273
814	20038947/20125088	rs1506635	0.000273			445	rs9548975	0.000134					814	rs1506635	0.000273
815	20038947/20125088	rs7783100	0.000273			446	rs11695939	0.000135					815	rs7783100	0.000273
816	20038947/20125088	rs595113	0.000274			447	rs3919566	0.000135					816	rs595113	0.000274
817	20038947/20125088	rs1737585	0.000274			448	rs11685439	0.000135					817	rs1737585	0.000274
818	20038947/20125088	rs8052008	0.000274			449	rs7106191	0.000135					818	rs8052008	0.000274
819	20038947/20125088	rs922512	0.000275			4304	rs11053254	0.0001354					819	rs922512	0.000275
820	20038947/20125088	rs4704082	0.000275			450	rs9864473	0.000136					820	rs4704082	0.000275
821	20038947/20125088	rs7700572	0.000275			451	rs1564179	0.000136					821	rs7700572	0.000275
822	20038947/20125088	rs3807635	0.000275			452	rs4943713	0.000136					822	rs3807635	0.000275
823	20038947/20125088	rs9855952	0.000276			453	rs7510096	0.000136					823	rs9855952	0.000276
824	20038947/20125088	rs2428191	0.000276			4459	rs272110	0.000136					824	rs2428191	0.000276
825	20038947/20125088	rs6532144	0.000277			454	rs11675009	0.000137					825	rs6532144	0.000277
826	20038947/20125088	rs13239184	0.000277			455	rs13070713	0.000137					826	rs13239184	0.000277
827	20038947/20125088	rs3779261	0.000277			456	rs12210447	0.000137					827	rs3779261	0.000277
828	20038947/20125088	rs7488568	0.000277			457	rs12255719	0.000137					828	rs7488568	0.000277
829	20038947/20125088	rs541290	0.000278			458	rs7317907	0.000137					829	rs541290	0.000278
830	20038947/20125088	rs7705239	0.000278			4120	rs701907	0.0001373					830	rs7705239	0.000278
831	20038947/20125088	rs743026	0.000278			459	rs6733579	0.000138					831	rs743026	0.000278
832	20038947/20125088	rs6489236	0.000278			460	rs12422312	0.000138					832	rs6489236	0.000278
833	20038947/20125088	rs2428189	0.000279			461	rs1382251	0.000139					833	rs2428189	0.000279
834	20038947/20125088	rs2686630	0.00028			462	rs9548978	0.000139					834	rs2686630	0.00028
835	20038947/20125088	rs9392226	0.00028			4501	rs11908752	0.000139					835	rs9392226	0.00028
836	20038947/20125088	rs4706479	0.00028			463	rs6888063	0.00014					836	rs4706479	0.00028
837	20038947/20125088	rs17487309	0.00028			464	rs4751580	0.00014					837	rs17487309	0.00028
838	20038947/20125088	rs1219937	0.00028			465	rs9566485	0.00014					838	rs1219937	0.00028
839	20038947/20125088	rs5019558	0.00028			3723	rs903784	0.000140576					839	rs5019558	0.00028
840	20038947/20125088	rs6068691	0.00028			466	rs4934859	0.000141					840	rs6068691	0.00028
841	20038947/20125088	rs12639182	0.000281			467	rs9532457	0.000141					841	rs12639182	0.000281
842	20038947/20125088	rs929847	0.000281			4121	rs929122	0.000141					842	rs929847	0.000281
843	20038947/20125088	rs6553505	0.000282			468	rs11688809	0.000142					843	rs6553505	0.000282
844	20038947/20125088	rs7803287	0.000282			469	rs11683559	0.000142					844	rs7803287	0.000282
845	20038947/20125088	rs9641717	0.000282			470	rs12055671	0.000142					845	rs9641717	0.000282
846	20038947/20125088	rs2299985	0.000282			471	rs16947883	0.000142					846	rs2299985	0.000282
847	20038947/20125088	rs13224762	0.000282			472	rs2209239	0.000142					847	rs13224762	0.000282
848	20038947/20125088	rs13230338	0.000282			473	rs2209240	0.000142					848	rs13230338	0.000282
849	20038947/20125088	rs1605285	0.000282			4122	rs9931903	0.0001425					849	rs1605285	0.000282
850	20038947/20125088	rs6963231	0.000282			4123	rs3121291	0.0001428					850	rs6963231	0.000282
851	20038947/20125088	rs7780086	0.000282			4305	rs1242102	0.0001428					851	rs7780086	0.000282
852	20038947/20125088	rs9649465	0.000282			474	rs9933586	0.000143					852	rs9649465	0.000282
853	20038947/20125088	rs2052128	0.000282			4486	rs10794305	0.000143					853	rs2052128	0.000282
854	20038947/20125088	rs13230294	0.000282			475	rs7540900	0.000144					854	rs13230294	0.000282
855	20038947/20125088	rs229840	0.000282			476	rs12019497	0.000144					855	rs229840	0.000282
856	20038947/20125088	rs17113572	0.000282			4306	rs2696002	0.0001441					856	rs17113572	0.000282
857	20038947/20125088	rs3820667	0.000283			4124	rs6972081	0.0001446					857	rs3820667	0.000283
858	20038947/20125088	rs7747306	0.000283			477	rs11844371	0.000145					858	rs7747306	0.000283
859	20038947/20125088	rs1387455	0.000284			478	rs10858096	0.000147					859	rs1387455	0.000284
860	20038947/20125088	rs10887941	0.000285			479	rs1339823	0.000147					860	rs10887941	0.000285
861	20038947/20125088	rs493474	0.000286			480	rs1573459	0.000147					861	rs493474	0.000286
862	20038947/20125088	rs6898403	0.000286			4480	rs1984070	0.000147					862	rs6898403	0.000286
863	20038947/20125088	rs7973363	0.000286			3107	rs1579491	0.0001475					863	rs7973363	0.000286
864	20038947/20125088	rs4111369	0.000287			481	rs11689197	0.000148					864	rs4111369	0.000287
865	20038947/20125088	rs3117071	0.000288			482	rs4279361	0.000148					865	rs3117071	0.000288
866	20038947/20125088	rs9364128	0.000288			483	rs11794849	0.000148					866	rs9364128	0.000288
867	20038947/20125088	rs6944031	0.000288			4307	rs1378149	0.0001496					867	rs6944031	0.000288
868	20038947/20125088	rs1599415	0.000288			484	rs12992836	0.00015					868	rs1599415	0.000288
869	20038947/20125088	rs11641868	0.000288			485	rs11689148	0.00015					869	rs11641868	0.000288
870	20038947/20125088	rs5009028	0.000288			486	rs4238876	0.00015					870	rs5009028	0.000288
871	20038947/20125088	rs17334674	0.000289			487	rs17141375	0.00015					871	rs17334674	0.000289
872	20038947/20125088	rs11243270	0.000289			3725	rs4478240	0.000150542					872	rs11243270	0.000289
873	20038947/20125088	rs11605357	0.000289			488	rs4667622	0.000151					873	rs11605357	0.000289
874	20038947/20125088	rs16934866	0.000289			489	rs6595922	0.000151					874	rs16934866	0.000289
875	20038947/20125088	rs543505	0.000291			490	rs9548982	0.000151					875	rs543505	0.000291
876	20038947/20125088	rs6705710	0.000291			491	rs2740345	0.000151					876	rs6705710	0.000291
877	20038947/20125088	rs7743418	0.000291			4469	rs6817971	0.000151					877	rs7743418	0.000291
878	20038947/20125088	rs2039111	0.000291			4125	rs10786886	0.0001519					878	rs2039111	0.000291
879	20038947/20125088	rs10764143	0.000291			4308	rs1343485	0.0001519					879	rs10764143	0.000291
880	20038947/20125088	rs3922668	0.000291			492	rs10798940	0.000152					880	rs3922668	0.000291
881	20038947/20125088	rs6443310	0.000292			493	rs12955291	0.000152					881	rs6443310	0.000292
882	20038947/20125088	rs1018956	0.000292			4126	rs13011734	0.000152					882	rs1018956	0.000292
883	20038947/20125088	rs7912883	0.000292			4466	rs2572349	0.000152					883	rs7912883	0.000292
884	20038947/20125088	rs17571575	0.000293			494	rs6781195	0.000153					884	rs17571575	0.000293
885	20038947/20125088	rs6816543	0.000293			495	rs962131	0.000153					885	rs6816543	0.000293
886	20038947/20125088	rs1737583	0.000293			496	rs4934860	0.000153					886	rs1737583	0.000293
887	20038947/20125088	rs10458228	0.000293			497	rs6523458	0.000153					887	rs10458228	0.000293
888	20038947/20125088	rs805801	0.000294			498	rs5934663	0.000153					888	rs805801	0.000294
889	20038947/20125088	rs11161340	0.000294			4462	rs3916118	0.000153					889	rs11161340	0.000294
890	20038947/20125088	rs1431555	0.000295			499	rs1415664	0.000154					890	rs1431555	0.000295
891	20038947/20125088	rs679627	0.000296			500	rs6452230	0.000154					891	rs679627	0.000296
892	20038947/20125088	rs2177153	0.000296			4309	rs11074347	0.0001543					892	rs2177153	0.000296
893	20038947/20125088	rs7738877	0.000296			501	rs6891437	0.000155					893	rs7738877	0.000296
894	20038947/20125088	rs1796689	0.000296			502	rs2725061	0.000155					894	rs1796689	0.000296
895	20038947/20125088	rs6927589	0.000297			3108	rs4557199	0.0001551					895	rs6927589	0.000297
896	20038947/20125088	rs7240241	0.000297			503	rs2692657	0.000156					896	rs7240241	0.000297
897	20038947/20125088	rs7446488	0.000298			504	rs12791097	0.000156					897	rs7446488	0.000298
898	20038947/20125088	rs10943084	0.000298			505	rs7229266	0.000156					898	rs10943084	0.000298
899	20038947/20125088	rs1522446	0.000298			4479	rs7860423	0.000156					899	rs1522446	0.000298
900	20038947/20125088	rs6966470	0.000298			4127	rs988446	0.000157					900	rs6966470	0.000298
901	20038947/20125088	rs985381	0.000298			4128	rs10951201	0.0001575					901	rs985381	0.000298
902	20038947/20125088	rs2126349	0.000299			4129	rs2535372	0.0001592					902	rs2126349	0.000299
903	20038947/20125088	rs17138330	0.000299			506	rs13119203	0.00016					903	rs17138330	0.000299
904	20038947/20125088	rs10850667	0.000299			507	rs17839586	0.00016					904	rs10850667	0.000299
905	20038947/20125088	rs6884129	0.0003			3726	rs7990975	0.000160497					905	rs6884129	0.0003
906	20038947/20125088	rs10458229	0.000301			508	rs6753083	0.000161					906	rs10458229	0.000301
907	20038947/20125088	rs9531006	0.000301			509	rs990323	0.000161					907	rs9531006	0.000301
908	20038947/20125088	rs4992547	0.000303			510	rs2082057	0.000161					908	rs4992547	0.000303
909	20038947/20125088	rs7198913	0.000303			3109	rs4853414	0.000161					909	rs7198913	0.000303
910	20038947/20125088	rs10909872	0.000304			4478	rs11989393	0.000161					910	rs10909872	0.000304
911	20038947/20125088	rs11110099	0.000304			3727	rs9564791	0.000161388					911	rs11110099	0.000304
912	20038947/20125088	rs12740555	0.000305			4130	rs707284	0.0001614					912	rs12740555	0.000305
913	20038947/20125088	rs11034615	0.000305			4310	rs2117649	0.0001614					913	rs11034615	0.000305
914	20038947/20125088	rs2032306	0.000305			511	rs6673337	0.000162					914	rs2032306	0.000305
915	20038947/20125088	rs12754979	0.000306			512	rs4652845	0.000162					915	rs12754979	0.000306
916	20038947/20125088	rs708908	0.000306			513	rs13062947	0.000162					916	rs708908	0.000306
917	20038947/20125088	rs11778205	0.000306			514	rs9850519	0.000162					917	rs11778205	0.000306
918	20038947/20125088	rs1430871	0.000307			515	rs7735351	0.000162					918	rs1430871	0.000307
919	20038947/20125088	rs1075581	0.000307			516	rs2207792	0.000163					919	rs1075581	0.000307
920	20038947/20125088	rs11864396	0.000309			517	rs16893878	0.000163					920	rs11864396	0.000309
921	20038947/20125088	rs9505475	0.00031			518	rs10056776	0.000163					921	rs9505475	0.00031
922	20038947/20125088	rs6906170	0.00031			519	rs1219933	0.000163					922	rs6906170	0.00031
923	20038947/20125088	rs9502723	0.00031			4489	rs1564647	0.000163					923	rs9502723	0.00031
924	20038947/20125088	rs9502722	0.00031			3728	rs9999294	0.00016356					924	rs9502722	0.00031
925	20038947/20125088	rs9502721	0.00031			520	rs6800582	0.000164					925	rs9502721	0.00031
926	20038947/20125088	rs9502720	0.00031			4311	rs2695998	0.0001649					926	rs9502720	0.00031
927	20038947/20125088	rs9502719	0.00031			521	rs11719948	0.000165					927	rs9502719	0.00031
928	20038947/20125088	rs1341525	0.00031			522	rs302838	0.000165					928	rs1341525	0.00031
929	20038947/20125088	rs2327091	0.000311			523	rs16835351	0.000166					929	rs2327091	0.000311
930	20038947/20125088	rs4809942	0.000311			524	rs12202031	0.000166					930	rs4809942	0.000311
931	20038947/20125088	rs17070697	0.000312			525	rs6870102	0.000167					931	rs17070697	0.000312
932	20038947/20125088	rs9347736	0.000313			526	rs12334700	0.000167					932	rs9347736	0.000313
933	20038947/20125088	rs4729686	0.000314			527	rs1895943	0.000167					933	rs4729686	0.000314
934	20038947/20125088	rs10857014	0.000315			528	rs9970563	0.000168					934	rs10857014	0.000315
935	20038947/20125088	rs9505474	0.000315			529	rs4541418	0.000168					935	rs9505474	0.000315
936	20038947/20125088	rs10927442	0.000317			530	rs1465402	0.000168					936	rs10927442	0.000317
937	20038947/20125088	rs12500719	0.000317			4131	rs4712955	0.000168					937	rs12500719	0.000317
938	20038947/20125088	rs12567056	0.000318			4132	rs9862320	0.0001683					938	rs12567056	0.000318
939	20038947/20125088	rs12211666	0.000318			531	rs13063457	0.000169					939	rs12211666	0.000318
940	20038947/20125088	rs8018469	0.000318			532	rs4960426	0.000169					940	rs8018469	0.000318
941	20038947/20125088	rs638079	0.000319			533	rs11646484	0.000169					941	rs638079	0.000319
942	20038947/20125088	rs571609	0.000319			3729	rs4676258	0.00016969					942	rs571609	0.000319
943	20038947/20125088	rs4562659	0.000319			534	rs4653027	0.00017					943	rs4562659	0.000319
944	20038947/20125088	rs13240694	0.000319			535	rs10070343	0.00017					944	rs13240694	0.000319
945	20038947/20125088	rs10859249	0.000319			536	rs10065380	0.00017					945	rs10859249	0.000319
946	20038947/20125088	rs2015281	0.00032			537	rs10065394	0.00017					946	rs2015281	0.00032
947	20038947/20125088	rs12538876	0.00032			538	rs7738009	0.00017					947	rs12538876	0.00032
948	20038947/20125088	rs2643214	0.00032			539	rs7254755	0.00017					948	rs2643214	0.00032
949	20038947/20125088	rs1837295	0.000321			4133	rs7341564	0.0001702					949	rs1837295	0.000321
950	20038947/20125088	rs918661	0.000321			4134	rs2016302	0.0001705					950	rs918661	0.000321
951	20038947/20125088	rs1444115	0.000321			4312	rs13091963	0.0001711					951	rs1444115	0.000321
952	20038947/20125088	rs12208950	0.000322			4313	rs10778342	0.0001715					952	rs12208950	0.000322
953	20038947/20125088	rs1026713	0.000322			4314	rs3885994	0.0001718					953	rs1026713	0.000322
954	20038947/20125088	rs9405389	0.000323			540	rs2115583	0.000172					954	rs9405389	0.000323
955	20038947/20125088	rs4797179	0.000323			4135	rs2675585	0.000172					955	rs4797179	0.000323
956	20038947/20125088	rs4678169	0.000324			4136	rs6942067	0.0001722					956	rs4678169	0.000324
957	20038947/20125088	rs16883518	0.000324			4137	rs367823	0.0001722					957	rs16883518	0.000324
958	20038947/20125088	rs766576	0.000324			4138	rs11188513	0.0001727					958	rs766576	0.000324
959	20038947/20125088	rs2196781	0.000324			4139	rs1398337	0.0001729					959	rs2196781	0.000324
960	20038947/20125088	rs9505467	0.000325			541	rs476641	0.000173					960	rs9505467	0.000325
961	20038947/20125088	rs3861146	0.000326			542	rs7118744	0.000173					961	rs3861146	0.000326
962	20038947/20125088	rs8023017	0.000326			543	rs9933935	0.000173					962	rs8023017	0.000326
963	20038947/20125088	rs12357990	0.000327			544	rs1358784	0.000173					963	rs12357990	0.000327
964	20038947/20125088	rs6525249	0.000327			3110	rs8013144	0.0001737					964	rs6525249	0.000327
965	20038947/20125088	rs9328479	0.000328			4140	rs11038430	0.0001737					965	rs9328479	0.000328
966	20038947/20125088	rs6597334	0.000328			4141	rs4812854	0.0001738					966	rs6597334	0.000328
967	20038947/20125088	rs4809941	0.000328			545	rs7700796	0.000174					967	rs4809941	0.000328
968	20038947/20125088	rs523092	0.000329			4142	rs888012	0.0001746					968	rs523092	0.000329
969	20038947/20125088	rs9293847	0.000329			546	rs4653043	0.000175					969	rs9293847	0.000329
970	20038947/20125088	rs9328478	0.000329			547	rs4643287	0.000175					970	rs9328478	0.000329
971	20038947/20125088	rs1468656	0.000329			548	rs12954752	0.000175					971	rs1468656	0.000329
972	20038947/20125088	rs1060974	0.000329			3111	rs1025286	0.0001753					972	rs1060974	0.000329
973	20038947/20125088	rs1434728	0.000329			4315	rs6562195	0.0001756					973	rs1434728	0.000329
974	20038947/20125088	rs9937676	0.000329			549	rs6686500	0.000176					974	rs9937676	0.000329
975	20038947/20125088	rs929848	0.000329			550	rs10197329	0.000176					975	rs929848	0.000329
976	20038947/20125088	rs4140585	0.00033			551	rs12583235	0.000176					976	rs4140585	0.00033
977	20038947/20125088	rs9328477	0.00033			4143	rs10749968	0.0001769					977	rs9328477	0.00033
978	20038947/20125088	rs4140586	0.00033			552	rs10021631	0.000177					978	rs4140586	0.00033
979	20038947/20125088	rs9531007	0.00033			553	rs10473086	0.000177					979	rs9531007	0.00033
980	20038947/20125088	rs6576616	0.00033			4144	rs6071927	0.000177					980	rs6576616	0.00033
981	20038947/20125088	rs4453715	0.000331			554	rs7264	0.000178					981	rs4453715	0.000331
982	20038947/20125088	rs9406167	0.000331			555	rs6927758	0.000178					982	rs9406167	0.000331
983	20038947/20125088	rs10455272	0.000331			556	rs6939007	0.000178					983	rs10455272	0.000331
984	20038947/20125088	rs9545290	0.000332			557	rs11793769	0.000178					984	rs9545290	0.000332
985	20038947/20125088	rs10754182	0.000333			3112	rs2859379	0.0001789					985	rs10754182	0.000333
986	20038947/20125088	rs9855529	0.000333			558	rs12715521	0.000179					986	rs9855529	0.000333
987	20038947/20125088	rs4140584	0.000333			559	rs2629938	0.000179					987	rs4140584	0.000333
988	20038947/20125088	rs2327067	0.000333			4316	rs1319313	0.0001794					988	rs2327067	0.000333
989	20038947/20125088	rs9406169	0.000333			560	rs3771593	0.00018					989	rs9406169	0.000333
990	20038947/20125088	rs2390789	0.000333			561	rs9548973	0.00018					990	rs2390789	0.000333
991	20038947/20125088	rs12137794	0.000334			4317	rs2980817	0.0001812					991	rs12137794	0.000334
992	20038947/20125088	rs7761937	0.000334			4318	rs2980821	0.0001812					992	rs7761937	0.000334
993	20038947/20125088	rs1559312	0.000334			4319	rs4616804	0.0001813					993	rs1559312	0.000334
994	20038947/20125088	rs7203473	0.000335			3113	rs1343432	0.0001818					994	rs7203473	0.000335
995	20038947/20125088	rs12165127	0.000335			562	rs11793795	0.000182					995	rs12165127	0.000335
996	20038947/20125088	rs11701504	0.000335			563	rs4316618	0.000182					996	rs11701504	0.000335
997	20038947/20125088	rs6576617	0.000336			564	rs2835941	0.000182					997	rs6576617	0.000336
998	20038947/20125088	rs10284071	0.000336			565	rs17500138	0.000183					998	rs10284071	0.000336
999	20038947/20125088	rs11132834	0.000337			566	rs12152392	0.000183					999	rs11132834	0.000337
1000	20038947/20125088	rs1874169	0.000337			567	rs9443265	0.000183					1000	rs1874169	0.000337
1001	20038947/20125088	rs2143354	0.000337			568	rs230244	0.000183					1001	rs2143354	0.000337
1002	20038947/20125088	rs10768352	0.000337			4320	rs1892123	0.0001835					1002	rs10768352	0.000337
1003	20038947/20125088	rs4786998	0.000337			569	rs10063361	0.000184					1003	rs4786998	0.000337
1004	20038947/20125088	rs17064831	0.000338			570	rs10055239	0.000184					1004	rs17064831	0.000338
1005	20038947/20125088	rs2143356	0.000338			4321	rs4946483	0.0001841					1005	rs2143356	0.000338
1006	20038947/20125088	rs12403692	0.000339			4145	rs2261360	0.0001849					1006	rs12403692	0.000339
1007	20038947/20125088	rs9406174	0.000339			571	rs2040174	0.000185					1007	rs9406174	0.000339
1008	20038947/20125088	rs4690378	0.00034			572	rs1366736	0.000186					1008	rs4690378	0.00034
1009	20038947/20125088	rs9505465	0.00034			573	rs1016555	0.000186					1009	rs9505465	0.00034
1010	20038947/20125088	rs7834259	0.00034			574	rs12687680	0.000186					1010	rs7834259	0.00034
1011	20038947/20125088	rs4885687	0.00034			4146	rs9851413	0.000186					1011	rs4885687	0.00034
1012	20038947/20125088	rs4917406	0.000341			4322	rs4781484	0.0001864					1012	rs4917406	0.000341
1013	20038947/20125088	rs17111695	0.000342			4323	rs4855810	0.0001868					1013	rs17111695	0.000342
1014	20038947/20125088	rs7772149	0.000342			4324	rs7851181	0.0001869					1014	rs7772149	0.000342
1015	20038947/20125088	rs2046575	0.000342			575	rs1327072	0.000187					1015	rs2046575	0.000342
1016	20038947/20125088	rs4445814	0.000342			576	rs1016554	0.000187					1016	rs4445814	0.000342
1017	20038947/20125088	rs9393030	0.000343			577	rs2405801	0.000187					1017	rs9393030	0.000343
1018	20038947/20125088	rs5967270	0.000343			578	rs4847354	0.000188					1018	rs5967270	0.000343
1019	20038947/20125088	rs2362910	0.000344			579	rs10801520	0.000188					1019	rs2362910	0.000344
1020	20038947/20125088	rs2287851	0.000345			580	rs1363475	0.000188					1020	rs2287851	0.000345
1021	20038947/20125088	rs7732511	0.000346			581	rs10484750	0.000188					1021	rs7732511	0.000346
1022	20038947/20125088	rs9406172	0.000346			582	rs7791378	0.000188					1022	rs9406172	0.000346
1023	20038947/20125088	rs7145953	0.000346			583	rs4410819	0.000188					1023	rs7145953	0.000346
1024	20038947/20125088	rs5009029	0.000346			584	rs8087519	0.000188					1024	rs5009029	0.000346
1025	20038947/20125088	rs7310690	0.000347			585	rs4814461	0.000188					1025	rs7310690	0.000347
1026	20038947/20125088	rs11803546	0.000348			4325	rs7350983	0.000188					1026	rs11803546	0.000348
1027	20038947/20125088	rs10922043	0.000349			4326	rs7350986	0.000188					1027	rs10922043	0.000349
1028	20038947/20125088	rs7495131	0.000349			3114	rs16855373	0.0001886					1028	rs7495131	0.000349
1029	20038947/20125088	rs17033783	0.00035			586	rs2033739	0.000189					1029	rs17033783	0.00035
1030	20038947/20125088	rs3771596	0.00035			587	rs11011250	0.000189					1030	rs3771596	0.00035
1031	20038947/20125088	rs12531684	0.000351			588	rs464218	0.00019					1031	rs12531684	0.000351
1032	20038947/20125088	rs11616802	0.000351			589	rs7488565	0.00019					1032	rs11616802	0.000351
1033	20038947/20125088	rs12027789	0.000352			4147	rs17831594	0.0001909					1033	rs12027789	0.000352
1034	20038947/20125088	rs6707843	0.000352			590	rs9406170	0.000191					1034	rs6707843	0.000352
1035	20038947/20125088	rs7684647	0.000352			591	rs7915791	0.000191					1035	rs7684647	0.000352
1036	20038947/20125088	rs6910024	0.000352			592	rs12425946	0.000191					1036	rs6910024	0.000352
1037	20038947/20125088	rs4962485	0.000352			593	rs8051136	0.000191					1037	rs4962485	0.000352
1038	20038947/20125088	rs6780370	0.000353			594	rs9958478	0.000191					1038	rs6780370	0.000353
1039	20038947/20125088	rs7170111	0.000353			595	rs1789077	0.000192					1039	rs7170111	0.000353
1040	20038947/20125088	rs4784244	0.000353			4148	rs12650761	0.0001923					1040	rs4784244	0.000353
1041	20038947/20125088	rs3771595	0.000354			4327	rs17061327	0.0001925					1041	rs3771595	0.000354
1042	20038947/20125088	rs252814	0.000354			3730	rs10963561	0.000192735					1042	rs252814	0.000354
1043	20038947/20125088	rs12806498	0.000355			596	rs11962457	0.000193					1043	rs12806498	0.000355
1044	20038947/20125088	rs4588795	0.000356			4328	rs17804721	0.0001931					1044	rs4588795	0.000356
1045	20038947/20125088	rs11213982	0.000356			4329	rs1024481	0.0001936					1045	rs11213982	0.000356
1046	20038947/20125088	rs10765309	0.000356			597	rs6927735	0.000194					1046	rs10765309	0.000356
1047	20038947/20125088	rs11034563	0.000356			598	rs7982027	0.000194					1047	rs11034563	0.000356
1048	20038947/20125088	rs13300245	0.000357			3731	rs568815	0.000194279					1048	rs13300245	0.000357
1049	20038947/20125088	rs7729645	0.000358			4330	rs7105122	0.0001946					1049	rs7729645	0.000358
1050	20038947/20125088	rs2170683	0.000358			4331	rs7126210	0.0001946					1050	rs2170683	0.000358
1051	20038947/20125088	rs4680058	0.00036			3115	rs7024630	0.0001947					1051	rs4680058	0.00036
1052	20038947/20125088	rs6832990	0.00036			4149	rs10953740	0.0001949					1052	rs6832990	0.00036
1053	20038947/20125088	rs11730122	0.00036			599	rs11686340	0.000195					1053	rs11730122	0.00036
1054	20038947/20125088	rs9328483	0.00036			600	rs2236427	0.000195					1054	rs9328483	0.00036
1055	20038947/20125088	rs4960434	0.00036			4332	rs1426159	0.0001956					1055	rs4960434	0.00036
1056	20038947/20125088	rs1360054	0.00036			601	rs6682930	0.000196					1056	rs1360054	0.00036
1057	20038947/20125088	rs6937186	0.00036			602	rs7514528	0.000196					1057	rs6937186	0.00036
1058	20038947/20125088	rs7356920	0.00036			603	rs1796687	0.000196					1058	rs7356920	0.00036
1059	20038947/20125088	rs7780759	0.00036			604	rs10749199	0.000196					1059	rs7780759	0.00036
1060	20038947/20125088	rs6774197	0.000361			4150	rs9310905	0.0001963					1060	rs6774197	0.000361
1061	20038947/20125088	rs9406143	0.000361			605	rs5980785	0.000197					1061	rs9406143	0.000361
1062	20038947/20125088	rs6941771	0.000361			4333	rs2270513	0.0001971					1062	rs6941771	0.000361
1063	20038947/20125088	rs2282401	0.000361			4151	rs10075281	0.0001973					1063	rs2282401	0.000361
1064	20038947/20125088	rs4658019	0.000362			3732	rs2725045	0.000197472					1064	rs4658019	0.000362
1065	20038947/20125088	rs9328484	0.000362			606	rs17600421	0.000198					1065	rs9328484	0.000362
1066	20038947/20125088	rs12539091	0.000362			4334	rs8083313	0.0001986					1066	rs12539091	0.000362
1067	20038947/20125088	rs4551054	0.000363			4335	rs7202122	0.0001987					1067	rs4551054	0.000363
1068	20038947/20125088	rs11971409	0.000363			607	rs3771600	0.000199					1068	rs11971409	0.000363
1069	20038947/20125088	rs252815	0.000365			608	rs17571587	0.000199					1069	rs252815	0.000365
1070	20038947/20125088	rs763376	0.000365			609	rs17792616	0.000199					1070	rs763376	0.000365
1071	20038947/20125088	rs9937099	0.000365			610	rs10749200	0.000199					1071	rs9937099	0.000365
1072	20038947/20125088	rs13038647	0.000365			611	rs11011249	0.000199					1072	rs13038647	0.000365
1073	20038947/20125088	rs1410766	0.000366			4152	rs12619625	0.0001993					1073	rs1410766	0.000366
1074	20038947/20125088	rs6004011	0.000366			4336	rs11838758	0.0001999					1074	rs6004011	0.000366
1075	20038947/20125088	rs992558	0.000367			612	rs208369	0.0002					1075	rs992558	0.000367
1076	20038947/20125088	rs8141342	0.000367			613	rs476601	0.000201					1076	rs8141342	0.000367
1077	20038947/20125088	rs6004014	0.000367			614	rs7915677	0.000201					1077	rs6004014	0.000367
1078	20038947/20125088	rs2725060	0.000368			615	rs12310020	0.000201					1078	rs2725060	0.000368
1079	20038947/20125088	rs10409161	0.000368			3733	rs8177113	0.000202491					1079	rs10409161	0.000368
1080	20038947/20125088	rs5996651	0.000368			4153	rs11624351	0.0002028					1080	rs5996651	0.000368
1081	20038947/20125088	rs1021041	0.000369			616	rs12426020	0.000203					1081	rs1021041	0.000369
1082	20038947/20125088	rs4722238	0.000369			4154	rs6959775	0.000204					1082	rs4722238	0.000369
1083	20038947/20125088	rs2040256	0.000369			617	rs1959404	0.000205					1083	rs2040256	0.000369
1084	20038947/20125088	rs2219771	0.00037			618	rs3781542	0.000205					1084	rs2219771	0.00037
1085	20038947/20125088	rs1328862	0.00037			4155	rs12487575	0.0002055					1085	rs1328862	0.00037
1086	20038947/20125088	rs1347274	0.00037			4337	rs1865678	0.0002058					1086	rs1347274	0.00037
1087	20038947/20125088	rs12048211	0.000371			619	rs7898973	0.000206					1087	rs12048211	0.000371
1088	20038947/20125088	rs7703999	0.000371			620	rs1983079	0.000207					1088	rs7703999	0.000371
1089	20038947/20125088	rs1331591	0.000371			621	rs13073391	0.000207					1089	rs1331591	0.000371
1090	20038947/20125088	rs4962487	0.000371			622	rs13099206	0.000207					1090	rs4962487	0.000371
1091	20038947/20125088	rs1846968	0.000374			623	rs230228	0.000207					1091	rs1846968	0.000374
1092	20038947/20125088	rs3779260	0.000374			624	rs12375719	0.000207					1092	rs3779260	0.000374
1093	20038947/20125088	rs7291786	0.000374			4156	rs329966	0.0002085					1093	rs7291786	0.000374
1094	20038947/20125088	rs10402500	0.000375			4338	rs2595917	0.0002089					1094	rs10402500	0.000375
1095	20038947/20125088	rs718502	0.000376			3734	rs580068	0.00020894					1095	rs718502	0.000376
1096	20038947/20125088	rs6817563	0.000377			625	rs7572691	0.000209					1096	rs6817563	0.000377
1097	20038947/20125088	rs13148945	0.000377			626	rs7729215	0.000209					1097	rs13148945	0.000377
1098	20038947/20125088	rs6597330	0.000377			627	rs10039219	0.000209					1098	rs6597330	0.000377
1099	20038947/20125088	rs1009280	0.000378			3735	rs2052834	0.000209302					1099	rs1009280	0.000378
1100	20038947/20125088	rs3764942	0.000378			628	rs546921	0.00021					1100	rs3764942	0.000378
1101	20038947/20125088	rs718503	0.000378			629	rs12715520	0.000211					1101	rs718503	0.000378
1102	20038947/20125088	rs1335628	0.000378			630	rs11243251	0.000211					1102	rs1335628	0.000378
1103	20038947/20125088	rs17057235	0.000379			4339	rs1896880	0.0002114					1103	rs17057235	0.000379
1104	20038947/20125088	rs718504	0.000379			4157	rs7712111	0.0002116					1104	rs718504	0.000379
1105	20038947/20125088	rs10085550	0.000379			631	rs9977135	0.000212					1105	rs10085550	0.000379
1106	20038947/20125088	rs2252653	0.000379			4340	rs12662389	0.000212					1106	rs2252653	0.000379
1107	20038947/20125088	rs1439388	0.00038			3736	rs528785	0.000212247					1107	rs1439388	0.00038
1108	20038947/20125088	rs1414340	0.00038			4158	rs9787265	0.0002133					1108	rs1414340	0.00038
1109	20038947/20125088	rs9319577	0.00038			4159	rs17253398	0.0002134					1109	rs9319577	0.00038
1110	20038947/20125088	rs10917760	0.000381			632	rs4835975	0.000214					1110	rs10917760	0.000381
1111	20038947/20125088	rs4960411	0.000381			633	rs230243	0.000214					1111	rs4960411	0.000381
1112	20038947/20125088	rs217122	0.000381			634	rs836952	0.000214					1112	rs217122	0.000381
1113	20038947/20125088	rs6597335	0.000382			635	rs7195913	0.000214					1113	rs6597335	0.000382
1114	20038947/20125088	rs2125140	0.000383			4341	rs12027303	0.0002144					1114	rs2125140	0.000383
1115	20038947/20125088	rs4400775	0.000383			4160	rs4745841	0.0002146					1115	rs4400775	0.000383
1116	20038947/20125088	rs2327050	0.000384			636	rs4668211	0.000215					1116	rs2327050	0.000384
1117	20038947/20125088	rs4783290	0.000384			637	rs17071713	0.000215					1117	rs4783290	0.000384
1118	20038947/20125088	rs10494793	0.000385			638	rs2428190	0.000215					1118	rs10494793	0.000385
1119	20038947/20125088	rs317749	0.000385			639	rs12208545	0.000215					1119	rs317749	0.000385
1120	20038947/20125088	rs2271498	0.000387			4161	rs4583755	0.0002153					1120	rs2271498	0.000387
1121	20038947/20125088	rs34719399	0.000387			640	rs16846352	0.000216					1121	rs34719399	0.000387
1122	20038947/20125088	rs2171724	0.000387			641	rs872284	0.000216					1122	rs2171724	0.000387
1123	20038947/20125088	rs3822789	0.000387			642	rs170728	0.000216					1123	rs3822789	0.000387
1124	20038947/20125088	rs9406165	0.000387			643	rs17331020	0.000216					1124	rs9406165	0.000387
1125	20038947/20125088	rs221178	0.000387			644	rs1720343	0.000216					1125	rs221178	0.000387
1126	20038947/20125088	rs7854401	0.000387			645	rs9807905	0.000216					1126	rs7854401	0.000387
1127	20038947/20125088	rs1045737	0.000387			4342	rs1468885	0.0002161					1127	rs1045737	0.000387
1128	20038947/20125088	rs7024708	0.000387			646	rs9836278	0.000217					1128	rs7024708	0.000387
1129	20038947/20125088	rs5009027	0.000387			647	rs17141319	0.000217					1129	rs5009027	0.000387
1130	20038947/20125088	rs7739249	0.000388			4343	rs17195725	0.0002172					1130	rs7739249	0.000388
1131	20038947/20125088	rs9378554	0.000388			4162	rs417940	0.0002178					1131	rs9378554	0.000388
1132	20038947/20125088	rs10278659	0.000388			648	rs4722237	0.000218					1132	rs10278659	0.000388
1133	20038947/20125088	rs6073819	0.000388			3116	rs17018779	0.0002182					1133	rs6073819	0.000388
1134	20038947/20125088	rs10422830	0.000389			4163	rs6879012	0.0002183					1134	rs10422830	0.000389
1135	20038947/20125088	rs1335644	0.00039			3737	rs7779406	0.000218463					1135	rs1335644	0.00039
1136	20038947/20125088	rs5001130	0.00039			649	rs10500847	0.000219					1136	rs5001130	0.00039
1137	20038947/20125088	rs1932276	0.00039			650	rs7228261	0.000219					1137	rs1932276	0.00039
1138	20038947/20125088	rs4782736	0.00039			651	rs911015	0.000219					1138	rs4782736	0.00039
1139	20038947/20125088	rs10754181	0.000391			4164	rs17136692	0.0002195					1139	rs10754181	0.000391
1140	20038947/20125088	rs2327060	0.000391			652	rs12504525	0.00022					1140	rs2327060	0.000391
1141	20038947/20125088	rs2184582	0.000391			653	rs7776792	0.00022					1141	rs2184582	0.000391
1142	20038947/20125088	rs1115079	0.000391			654	rs12970409	0.00022					1142	rs1115079	0.000391
1143	20038947/20125088	rs6901765	0.000391			655	rs2215402	0.00022					1143	rs6901765	0.000391
1144	20038947/20125088	rs9502715	0.000391			656	rs6020957	0.00022					1144	rs9502715	0.000391
1145	20038947/20125088	rs6926759	0.000391			657	rs6438856	0.000221					1145	rs6926759	0.000391
1146	20038947/20125088	rs969421	0.000391			658	rs10003405	0.000221					1146	rs969421	0.000391
1147	20038947/20125088	rs969420	0.000391			659	rs17827902	0.000221					1147	rs969420	0.000391
1148	20038947/20125088	rs7767780	0.000391			4344	rs12456391	0.0002211					1148	rs7767780	0.000391
1149	20038947/20125088	rs7767926	0.000391			4345	rs772480	0.0002213					1149	rs7767926	0.000391
1150	20038947/20125088	rs4365970	0.000391			660	rs1219935	0.000222					1150	rs4365970	0.000391
1151	20038947/20125088	rs4587214	0.000391			661	rs9840244	0.000223					1151	rs4587214	0.000391
1152	20038947/20125088	rs6912374	0.000391			662	rs11606595	0.000223					1152	rs6912374	0.000391
1153	20038947/20125088	rs6914276	0.000391			663	rs6067621	0.000223					1153	rs6914276	0.000391
1154	20038947/20125088	rs2327064	0.000391			4165	rs432717	0.0002239					1154	rs2327064	0.000391
1155	20038947/20125088	rs7741403	0.000391			664	rs6587924	0.000224					1155	rs7741403	0.000391
1156	20038947/20125088	rs12530968	0.000391			665	rs1195948	0.000224					1156	rs12530968	0.000391
1157	20038947/20125088	rs13073525	0.000392			666	rs6954439	0.000224					1157	rs13073525	0.000392
1158	20038947/20125088	rs905148	0.000392			667	rs536937	0.000224					1158	rs905148	0.000392
1159	20038947/20125088	rs1335641	0.000392			668	rs7264576	0.000224					1159	rs1335641	0.000392
1160	20038947/20125088	rs811260	0.000392			4346	rs1479661	0.0002244					1160	rs811260	0.000392
1161	20038947/20125088	rs9392220	0.000392			669	rs10059011	0.000225					1161	rs9392220	0.000392
1162	20038947/20125088	rs10748923	0.000392			3117	rs4419361	0.0002251					1162	rs10748923	0.000392
1163	20038947/20125088	rs11025138	0.000392			4347	rs16973062	0.0002263					1163	rs11025138	0.000392
1164	20038947/20125088	rs12291286	0.000392			4348	rs7686604	0.0002264					1164	rs12291286	0.000392
1165	20038947/20125088	rs13072975	0.000393			670	rs7084280	0.000227					1165	rs13072975	0.000393
1166	20038947/20125088	rs1029166	0.000393			671	rs11225646	0.000227					1166	rs1029166	0.000393
1167	20038947/20125088	rs9505448	0.000393			3118	rs6562826	0.0002272					1167	rs9505448	0.000393
1168	20038947/20125088	rs10885862	0.000393			3119	rs269340	0.0002278					1168	rs10885862	0.000393
1169	20038947/20125088	rs8138555	0.000393			672	rs1383605	0.000228					1169	rs8138555	0.000393
1170	20038947/20125088	rs5967256	0.000393			673	rs2163025	0.000229					1170	rs5967256	0.000393
1171	20038947/20125088	rs2756347	0.000394			674	rs10058149	0.000229					1171	rs2756347	0.000394
1172	20038947/20125088	rs7184056	0.000394			4166	rs7527863	0.000229					1172	rs7184056	0.000394
1173	20038947/20125088	rs1120392	0.000395			4349	rs3824867	0.0002294					1173	rs1120392	0.000395
1174	20038947/20125088	rs6421949	0.000396			4350	rs7894703	0.0002294					1174	rs6421949	0.000396
1175	20038947/20125088	rs1120393	0.000396			3120	rs1445570	0.0002295					1175	rs1120393	0.000396
1176	20038947/20125088	rs2093005	0.000396			4167	rs17740495	0.0002295					1176	rs2093005	0.000396
1177	20038947/20125088	rs1928183	0.000397			4351	rs1319501	0.0002296					1177	rs1928183	0.000397
1178	20038947/20125088	rs6597337	0.000397			675	rs4678168	0.00023					1178	rs6597337	0.000397
1179	20038947/20125088	rs1506642	0.000397			676	rs10055424	0.000231					1179	rs1506642	0.000397
1180	20038947/20125088	rs1506636	0.000397			677	rs1871367	0.000231					1180	rs1506636	0.000397
1181	20038947/20125088	rs11162796	0.000398			678	rs7201088	0.000231					1181	rs11162796	0.000398
1182	20038947/20125088	rs1577472	0.000398			4352	rs7923065	0.0002311					1182	rs1577472	0.000398
1183	20038947/20125088	rs6546791	0.000399			4168	rs359397	0.0002318					1183	rs6546791	0.000399
1184	20038947/20125088	rs4678165	0.000399			679	rs1518854	0.000232					1184	rs4678165	0.000399
1185	20038947/20125088	rs2351485	0.000399			680	rs7084574	0.000232					1185	rs2351485	0.000399
1186	20038947/20125088	rs6870304	0.000399			4169	rs12496532	0.0002328					1186	rs6870304	0.000399
1187	20038947/20125088	rs11952170	0.000399			681	rs769664	0.000233					1187	rs11952170	0.000399
1188	20038947/20125088	rs6421948	0.000399			682	rs498064	0.000233					1188	rs6421948	0.000399
1189	20038947/20125088	rs1577471	0.0004			683	rs11132838	0.000233					1189	rs1577471	0.0004
1190	20038947/20125088	rs2143352	0.0004			684	rs10054062	0.000234					1190	rs2143352	0.0004
1191	20038947/20125088	rs1219940	0.0004			685	rs921995	0.000234					1191	rs1219940	0.0004
1192	20038947/20125088	rs10880825	0.0004			4353	rs8085797	0.0002341					1192	rs10880825	0.0004
1193	20038947/20125088	rs6026398	0.0004			3121	rs2044682	0.0002342					1193	rs6026398	0.0004
1194	20038947/20125088	rs581140	0.000401			3738	rs7796553	0.000234275					1194	rs581140	0.000401
1195	20038947/20125088	rs2756346	0.000401			3122	rs3129322	0.0002346					1195	rs2756346	0.000401
1196	20038947/20125088	rs1414353	0.000401			686	rs6696096	0.000235					1196	rs1414353	0.000401
1197	20038947/20125088	rs1898861	0.000402			687	rs1522385	0.000235					1197	rs1898861	0.000402
1198	20038947/20125088	rs7775274	0.000402			688	rs10068938	0.000235					1198	rs7775274	0.000402
1199	20038947/20125088	rs6939827	0.000402			689	rs6934070	0.000235					1199	rs6939827	0.000402
1200	20038947/20125088	rs1414352	0.000402			4170	rs4770467	0.0002352					1200	rs1414352	0.000402
1201	20038947/20125088	rs2313475	0.000402			4171	rs12651937	0.0002356					1201	rs2313475	0.000402
1202	20038947/20125088	rs9379210	0.000403			3739	rs2507007	0.000235758					1202	rs9379210	0.000403
1203	20038947/20125088	rs9393019	0.000403			690	rs12425982	0.000236					1203	rs9393019	0.000403
1204	20038947/20125088	rs7046807	0.000403			3123	rs8006560	0.0002366					1204	rs7046807	0.000403
1205	20038947/20125088	rs1335640	0.000404			4354	rs1574461	0.0002369					1205	rs1335640	0.000404
1206	20038947/20125088	rs1577470	0.000404			691	rs11132837	0.000237					1206	rs1577470	0.000404
1207	20038947/20125088	rs2835939	0.000404			692	rs10885863	0.000237					1207	rs2835939	0.000404
1208	20038947/20125088	rs4605865	0.000405			693	rs7324529	0.000237					1208	rs4605865	0.000405
1209	20038947/20125088	rs1414342	0.000405			694	rs4788471	0.000237					1209	rs1414342	0.000405
1210	20038947/20125088	rs9406158	0.000405			4172	rs13441833	0.000237					1210	rs9406158	0.000405
1211	20038947/20125088	rs1123093	0.000405			4355	rs10878163	0.0002375					1211	rs1123093	0.000405
1212	20038947/20125088	rs2835971	0.000405			695	rs11098110	0.000238					1212	rs2835971	0.000405
1213	20038947/20125088	rs17156156	0.000406			696	rs10061777	0.000238					1213	rs17156156	0.000406
1214	20038947/20125088	rs9379211	0.000406			697	rs2059230	0.000238					1214	rs9379211	0.000406
1215	20038947/20125088	rs965706	0.000406			698	rs9884098	0.000239					1215	rs965706	0.000406
1216	20038947/20125088	rs7753192	0.000406			4173	rs11035402	0.000239					1216	rs7753192	0.000406
1217	20038947/20125088	rs6938071	0.000406			4174	rs6457993	0.0002391					1217	rs6938071	0.000406
1218	20038947/20125088	rs1319169	0.000406			4356	rs13110806	0.0002392					1218	rs1319169	0.000406
1219	20038947/20125088	rs9406159	0.000406			699	rs10068866	0.00024					1219	rs9406159	0.000406
1220	20038947/20125088	rs1335636	0.000406			700	rs11602703	0.00024					1220	rs1335636	0.000406
1221	20038947/20125088	rs1335637	0.000406			701	rs939965	0.000241					1221	rs1335637	0.000406
1222	20038947/20125088	rs986060	0.000406			702	rs661480	0.000242					1222	rs986060	0.000406
1223	20038947/20125088	rs9393021	0.000406			703	rs10061719	0.000242					1223	rs9393021	0.000406
1224	20038947/20125088	rs6597327	0.000406			704	rs2109723	0.000242					1224	rs6597327	0.000406
1225	20038947/20125088	rs9406161	0.000406			705	rs2109724	0.000242					1225	rs9406161	0.000406
1226	20038947/20125088	rs6597326	0.000406			706	rs2109725	0.000242					1226	rs6597326	0.000406
1227	20038947/20125088	rs9406162	0.000406			707	rs10270877	0.000242					1227	rs9406162	0.000406
1228	20038947/20125088	rs9405391	0.000406			708	rs13244694	0.000242					1228	rs9405391	0.000406
1229	20038947/20125088	rs9406163	0.000406			709	rs6466881	0.000242					1229	rs9406163	0.000406
1230	20038947/20125088	rs2225766	0.000406			710	rs1006764	0.000242					1230	rs2225766	0.000406
1231	20038947/20125088	rs6932434	0.000406			711	rs3807640	0.000242					1231	rs6932434	0.000406
1232	20038947/20125088	rs9392222	0.000406			712	rs7791183	0.000242					1232	rs9392222	0.000406
1233	20038947/20125088	rs6959270	0.000406			713	rs10827811	0.000242					1233	rs6959270	0.000406
1234	20038947/20125088	rs1034273	0.000407			714	rs9341592	0.000243					1234	rs1034273	0.000407
1235	20038947/20125088	rs7450817	0.000407			715	rs1008539	0.000243					1235	rs7450817	0.000407
1236	20038947/20125088	rs9405395	0.000407			716	rs2242277	0.000243					1236	rs9405395	0.000407
1237	20038947/20125088	rs9379216	0.000407			717	rs918660	0.000243					1237	rs9379216	0.000407
1238	20038947/20125088	rs6918846	0.000407			3124	rs1524271	0.0002431					1238	rs6918846	0.000407
1239	20038947/20125088	rs9392223	0.000407			4175	rs1187211	0.0002432					1239	rs9392223	0.000407
1240	20038947/20125088	rs9328471	0.000407			4357	rs12986396	0.0002439					1240	rs9328471	0.000407
1241	20038947/20125088	rs7774752	0.000407			718	rs9874798	0.000244					1241	rs7774752	0.000407
1242	20038947/20125088	rs9393023	0.000407			719	rs6862242	0.000244					1242	rs9393023	0.000407
1243	20038947/20125088	rs1034272	0.000407			720	rs1005568	0.000244					1243	rs1034272	0.000407
1244	20038947/20125088	rs7341206	0.000407			721	rs3815458	0.000244					1244	rs7341206	0.000407
1245	20038947/20125088	rs7341381	0.000407			722	rs6489233	0.000244					1245	rs7341381	0.000407
1246	20038947/20125088	rs7341382	0.000407			723	rs6037941	0.000244					1246	rs7341382	0.000407
1247	20038947/20125088	rs11243258	0.000407			4176	rs2668054	0.0002448					1247	rs11243258	0.000407
1248	20038947/20125088	rs10273985	0.000407			724	rs9324677	0.000245					1248	rs10273985	0.000407
1249	20038947/20125088	rs1442286	0.000407			725	rs2286831	0.000245					1249	rs1442286	0.000407
1250	20038947/20125088	rs4899701	0.000407			726	rs2616978	0.000245					1250	rs4899701	0.000407
1251	20038947/20125088	rs1292581	0.000407			727	rs4783293	0.000245					1251	rs1292581	0.000407
1252	20038947/20125088	rs4678167	0.000408			3125	rs3764900	0.0002455					1252	rs4678167	0.000408
1253	20038947/20125088	rs4921016	0.000408			4177	rs8008450	0.0002458					1253	rs4921016	0.000408
1254	20038947/20125088	rs4868865	0.000408			728	rs12679544	0.000246					1254	rs4868865	0.000408
1255	20038947/20125088	rs7341383	0.000408			729	rs17462546	0.000246					1255	rs7341383	0.000408
1256	20038947/20125088	rs1414344	0.000408			730	rs1941000	0.000246					1256	rs1414344	0.000408
1257	20038947/20125088	rs9505455	0.000408			731	rs777217	0.000247					1257	rs9505455	0.000408
1258	20038947/20125088	rs1414345	0.000408			4178	rs10454214	0.0002478					1258	rs1414345	0.000408
1259	20038947/20125088	rs9505454	0.000408			4358	rs951776	0.0002478					1259	rs9505454	0.000408
1260	20038947/20125088	rs1414346	0.000408			732	rs10919674	0.000248					1260	rs1414346	0.000408
1261	20038947/20125088	rs6905237	0.000408			733	rs965021	0.000248					1261	rs6905237	0.000408
1262	20038947/20125088	rs11773023	0.000408			734	rs4682289	0.000248					1262	rs11773023	0.000408
1263	20038947/20125088	rs4910693	0.000408			735	rs3852008	0.000248					1263	rs4910693	0.000408
1264	20038947/20125088	rs7138223	0.000408			736	rs11243254	0.000248					1264	rs7138223	0.000408
1265	20038947/20125088	rs4440510	0.000409			737	rs6973915	0.000248					1265	rs4440510	0.000409
1266	20038947/20125088	rs1414347	0.000409			738	rs11596929	0.000248					1266	rs1414347	0.000409
1267	20038947/20125088	rs7775909	0.000409			739	rs2384717	0.000248					1267	rs7775909	0.000409
1268	20038947/20125088	rs1414348	0.000409			740	rs6853808	0.000249					1268	rs1414348	0.000409
1269	20038947/20125088	rs1932285	0.000409			741	rs1949621	0.000249					1269	rs1932285	0.000409
1270	20038947/20125088	rs1414350	0.000409			742	rs1581421	0.000249					1270	rs1414350	0.000409
1271	20038947/20125088	rs1932282	0.000409			743	rs1608164	0.000249					1271	rs1932282	0.000409
1272	20038947/20125088	rs7748404	0.000409			744	rs1403231	0.000249					1272	rs7748404	0.000409
1273	20038947/20125088	rs4960423	0.000409			745	rs1718800	0.000249					1273	rs4960423	0.000409
1274	20038947/20125088	rs9392224	0.000409			746	rs2090958	0.000249					1274	rs9392224	0.000409
1275	20038947/20125088	rs6902001	0.000409			747	rs1357327	0.000249					1275	rs6902001	0.000409
1276	20038947/20125088	rs10773479	0.000409			748	rs1403226	0.000249					1276	rs10773479	0.000409
1277	20038947/20125088	rs6438855	0.00041			749	rs1403227	0.000249					1277	rs6438855	0.00041
1278	20038947/20125088	rs4493781	0.00041			750	rs11599562	0.000249					1278	rs4493781	0.00041
1279	20038947/20125088	rs6900007	0.00041			751	rs2035546	0.000249					1279	rs6900007	0.00041
1280	20038947/20125088	rs1414351	0.00041			4179	rs8177812	0.0002492					1280	rs1414351	0.00041
1281	20038947/20125088	rs2152347	0.00041			4359	rs10520582	0.0002497					1281	rs2152347	0.00041
1282	20038947/20125088	rs9379213	0.00041			752	rs3932667	0.00025					1282	rs9379213	0.00041
1283	20038947/20125088	rs10120539	0.00041			753	rs6825128	0.00025					1283	rs10120539	0.00041
1284	20038947/20125088	rs1432676	0.000411			754	rs6831236	0.00025					1284	rs1432676	0.000411
1285	20038947/20125088	rs17737742	0.000412			4180	rs7660940	0.0002507					1285	rs17737742	0.000412
1286	20038947/20125088	rs4731615	0.000413			755	rs1575981	0.000251					1286	rs4731615	0.000413
1287	20038947/20125088	rs707577	0.000413			756	rs7677730	0.000251					1287	rs707577	0.000413
1288	20038947/20125088	rs4657279	0.000414			757	rs10433898	0.000251					1288	rs4657279	0.000414
1289	20038947/20125088	rs9836049	0.000414			758	rs2048218	0.000251					1289	rs9836049	0.000414
1290	20038947/20125088	rs17461947	0.000414			759	rs8004382	0.000251					1290	rs17461947	0.000414
1291	20038947/20125088	rs4920888	0.000414			760	rs11075806	0.000251					1291	rs4920888	0.000414
1292	20038947/20125088	rs4921020	0.000414			4360	rs284859	0.0002517					1292	rs4921020	0.000414
1293	20038947/20125088	rs1603449	0.000414			761	rs252703	0.000252					1293	rs1603449	0.000414
1294	20038947/20125088	rs2034500	0.000414			762	rs11011324	0.000252					1294	rs2034500	0.000414
1295	20038947/20125088	rs4812932	0.000414			763	rs7114979	0.000252					1295	rs4812932	0.000414
1296	20038947/20125088	rs7886577	0.000414			4361	rs4673024	0.0002527					1296	rs7886577	0.000414
1297	20038947/20125088	rs16998891	0.000415			4181	rs6761722	0.0002529					1297	rs16998891	0.000415
1298	20038947/20125088	rs1842042	0.000415			764	rs7809453	0.000253					1298	rs1842042	0.000415
1299	20038947/20125088	rs2788915	0.000415			765	rs11011323	0.000253					1299	rs2788915	0.000415
1300	20038947/20125088	rs531210	0.000416			766	rs4783294	0.000253					1300	rs531210	0.000416
1301	20038947/20125088	rs583196	0.000416			767	rs7250113	0.000253					1301	rs583196	0.000416
1302	20038947/20125088	rs10515478	0.000417			4182	rs10764759	0.0002539					1302	rs10515478	0.000417
1303	20038947/20125088	rs4903720	0.000417			768	rs12499951	0.000254					1303	rs4903720	0.000417
1304	20038947/20125088	rs850185	0.000419			3740	rs1328870	0.000254538					1304	rs850185	0.000419
1305	20038947/20125088	rs4810001	0.000419			769	rs187268	0.000255					1305	rs4810001	0.000419
1306	20038947/20125088	rs4719732	0.00042			770	rs926931	0.000255					1306	rs4719732	0.00042
1307	20038947/20125088	rs1984823	0.00042			4183	rs5998492	0.0002554					1307	rs1984823	0.00042
1308	20038947/20125088	rs1382250	0.00042			4184	rs2840956	0.0002557					1308	rs1382250	0.00042
1309	20038947/20125088	rs4766796	0.000421			4362	rs566996	0.0002557					1309	rs4766796	0.000421
1310	20038947/20125088	rs12623402	0.000423			771	rs2207790	0.000256					1310	rs12623402	0.000423
1311	20038947/20125088	rs151743	0.000423			772	rs12534834	0.000256					1311	rs151743	0.000423
1312	20038947/20125088	rs777228	0.000423			773	rs4433825	0.000256					1312	rs777228	0.000423
1313	20038947/20125088	rs2299983	0.000423			4185	rs7647230	0.0002566					1313	rs2299983	0.000423
1314	20038947/20125088	rs6964377	0.000423			3741	rs6553051	0.00025697					1314	rs6964377	0.000423
1315	20038947/20125088	rs10918653	0.000425			774	rs6022760	0.000257					1315	rs10918653	0.000425
1316	20038947/20125088	rs2564025	0.000425			3742	rs11989063	0.000257272					1316	rs2564025	0.000425
1317	20038947/20125088	rs7781067	0.000425			4186	rs12896175	0.0002575					1317	rs7781067	0.000425
1318	20038947/20125088	rs608447	0.000425			775	rs10487806	0.000258					1318	rs608447	0.000425
1319	20038947/20125088	rs12553905	0.000425			776	rs929846	0.000258					1319	rs12553905	0.000425
1320	20038947/20125088	rs11053927	0.000425			777	rs7738870	0.000259					1320	rs11053927	0.000425
1321	20038947/20125088	rs7333430	0.000425			778	rs6911809	0.000259					1321	rs7333430	0.000425
1322	20038947/20125088	rs4261413	0.000425			4187	rs11709567	0.0002591					1322	rs4261413	0.000425
1323	20038947/20125088	rs2355693	0.000426			779	rs10017573	0.00026					1323	rs2355693	0.000426
1324	20038947/20125088	rs7696514	0.000426			780	rs2207791	0.000261					1324	rs7696514	0.000426
1325	20038947/20125088	rs7730914	0.000426			781	rs6416302	0.000261					1325	rs7730914	0.000426
1326	20038947/20125088	rs2402666	0.000426			4188	rs10740149	0.0002612					1326	rs2402666	0.000426
1327	20038947/20125088	rs1846228	0.000427			4189	rs1229586	0.0002612					1327	rs1846228	0.000427
1328	20038947/20125088	rs777240	0.000427			4190	rs6848193	0.0002613					1328	rs777240	0.000427
1329	20038947/20125088	rs16927019	0.000427			4363	rs1330017	0.0002615					1329	rs16927019	0.000427
1330	20038947/20125088	rs796574	0.000428			3743	rs7777812	0.000261602					1330	rs796574	0.000428
1331	20038947/20125088	rs3736443	0.000428			782	rs2301230	0.000262					1331	rs3736443	0.000428
1332	20038947/20125088	rs6913100	0.000428			783	rs12986994	0.000262					1332	rs6913100	0.000428
1333	20038947/20125088	rs7730771	0.000429			784	rs1033609	0.000262					1333	rs7730771	0.000429
1334	20038947/20125088	rs9328487	0.000429			785	rs1037295	0.000262					1334	rs9328487	0.000429
1335	20038947/20125088	rs552179	0.00043			786	rs229834	0.000263					1335	rs552179	0.00043
1336	20038947/20125088	rs9917837	0.00043			787	rs926932	0.000264					1336	rs9917837	0.00043
1337	20038947/20125088	rs1716617	0.00043			788	rs3757464	0.000264					1337	rs1716617	0.00043
1338	20038947/20125088	rs10027044	0.00043			789	rs6489354	0.000264					1338	rs10027044	0.00043
1339	20038947/20125088	rs7669813	0.00043			790	rs229836	0.000264					1339	rs7669813	0.00043
1340	20038947/20125088	rs2327051	0.00043			791	rs4798236	0.000264					1340	rs2327051	0.00043
1341	20038947/20125088	rs6525247	0.000431			4364	rs911970	0.0002641					1341	rs6525247	0.000431
1342	20038947/20125088	rs4786680	0.000432			4365	rs7003718	0.0002647					1342	rs4786680	0.000432
1343	20038947/20125088	rs10021447	0.000433			792	rs13072796	0.000265					1343	rs10021447	0.000433
1344	20038947/20125088	rs10455240	0.000433			793	rs10434009	0.000266					1344	rs10455240	0.000433
1345	20038947/20125088	rs1343424	0.000434			794	rs13245879	0.000266					1345	rs1343424	0.000434
1346	20038947/20125088	rs16844838	0.000434			795	rs2643217	0.000266					1346	rs16844838	0.000434
1347	20038947/20125088	rs2712212	0.000434			3126	rs324368	0.000266					1347	rs2712212	0.000434
1348	20038947/20125088	rs2741566	0.000434			4191	rs6912538	0.0002666					1348	rs2741566	0.000434
1349	20038947/20125088	rs4678166	0.000435			4366	rs10779674	0.0002668					1349	rs4678166	0.000435
1350	20038947/20125088	rs6995490	0.000436			3744	rs12208278	0.000266967					1350	rs6995490	0.000436
1351	20038947/20125088	rs3755710	0.000437			796	rs9641715	0.000267					1351	rs3755710	0.000437
1352	20038947/20125088	rs850184	0.000437			797	rs10419511	0.000267					1352	rs850184	0.000437
1353	20038947/20125088	rs10242107	0.000437			4367	rs8062409	0.0002677					1353	rs10242107	0.000437
1354	20038947/20125088	rs7491319	0.000437			798	rs6686484	0.000268					1354	rs7491319	0.000437
1355	20038947/20125088	rs9319576	0.000437			799	rs12509197	0.000268					1355	rs9319576	0.000437
1356	20038947/20125088	rs850183	0.000438			800	rs2194285	0.000268					1356	rs850183	0.000438
1357	20038947/20125088	rs2225237	0.000438			4192	rs10803002	0.0002681					1357	rs2225237	0.000438
1358	20038947/20125088	rs2210774	0.000439			801	rs7550019	0.000269					1358	rs2210774	0.000439
1359	20038947/20125088	rs3822787	0.00044			802	rs13318633	0.000269					1359	rs3822787	0.00044
1360	20038947/20125088	rs850186	0.000441			803	rs2153535	0.000269					1360	rs850186	0.000441
1361	20038947/20125088	rs8099714	0.000441			804	rs10764142	0.000269					1361	rs8099714	0.000441
1362	20038947/20125088	rs7731980	0.000442			805	rs229838	0.000269					1362	rs7731980	0.000442
1363	20038947/20125088	rs7909932	0.000442			4368	rs4747928	0.0002695					1363	rs7909932	0.000442
1364	20038947/20125088	rs1011910	0.000443			4193	rs7552944	0.0002701					1364	rs1011910	0.000443
1365	20038947/20125088	rs9554670	0.000443			806	rs989693	0.000271					1365	rs9554670	0.000443
1366	20038947/20125088	rs8067139	0.000443			807	rs6032347	0.000271					1366	rs8067139	0.000443
1367	20038947/20125088	rs2725059	0.000444			808	rs6022758	0.000271					1367	rs2725059	0.000444
1368	20038947/20125088	rs3800314	0.000445			809	rs1439370	0.000272					1368	rs3800314	0.000445
1369	20038947/20125088	rs4728175	0.000446			810	rs752892	0.000272					1369	rs4728175	0.000446
1370	20038947/20125088	rs8064660	0.000446			811	rs17671597	0.000272					1370	rs8064660	0.000446
1371	20038947/20125088	rs638286	0.000446			812	rs6670750	0.000273					1371	rs638286	0.000446
1372	20038947/20125088	rs4617396	0.000447			813	rs1737586	0.000273					1372	rs4617396	0.000447
1373	20038947/20125088	rs2924280	0.000447			814	rs1506635	0.000273					1373	rs2924280	0.000447
1374	20038947/20125088	rs917798	0.000448			815	rs7783100	0.000273					1374	rs917798	0.000448
1375	20038947/20125088	rs221157	0.000448			816	rs595113	0.000274					1375	rs221157	0.000448
1376	20038947/20125088	rs4251569	0.000448			817	rs1737585	0.000274					1376	rs4251569	0.000448
1377	20038947/20125088	rs4539115	0.000449			818	rs8052008	0.000274					1377	rs4539115	0.000449
1378	20038947/20125088	rs4739098	0.000449			3746	rs11768039	0.000274899					1378	rs4739098	0.000449
1379	20038947/20125088	rs191312	0.00045			819	rs922512	0.000275					1379	rs191312	0.00045
1380	20038947/20125088	rs10051414	0.00045			820	rs4704082	0.000275					1380	rs10051414	0.00045
1381	20038947/20125088	rs850182	0.00045			821	rs7700572	0.000275					1381	rs850182	0.00045
1382	20038947/20125088	rs850181	0.00045			822	rs3807635	0.000275					1382	rs850181	0.00045
1383	20038947/20125088	rs7793604	0.000451			3127	rs10501615	0.0002755					1383	rs7793604	0.000451
1384	20038947/20125088	rs1941001	0.000451			823	rs9855952	0.000276					1384	rs1941001	0.000451
1385	20038947/20125088	rs13156697	0.000453			824	rs2428191	0.000276					1385	rs13156697	0.000453
1386	20038947/20125088	rs1459022	0.000453			825	rs6532144	0.000277					1386	rs1459022	0.000453
1387	20038947/20125088	rs4598916	0.000453			826	rs13239184	0.000277					1387	rs4598916	0.000453
1388	20038947/20125088	rs942439	0.000454			827	rs3779261	0.000277					1388	rs942439	0.000454
1389	20038947/20125088	rs17571736	0.000454			828	rs7488568	0.000277					1389	rs17571736	0.000454
1390	20038947/20125088	rs6996198	0.000454			4195	rs7981761	0.0002771					1390	rs6996198	0.000454
1391	20038947/20125088	rs10787625	0.000454			4369	rs11097881	0.0002773					1391	rs10787625	0.000454
1392	20038947/20125088	rs9351841	0.000455			829	rs541290	0.000278					1392	rs9351841	0.000455
1393	20038947/20125088	rs7863621	0.000455			830	rs7705239	0.000278					1393	rs7863621	0.000455
1394	20038947/20125088	rs4238087	0.000456			831	rs743026	0.000278					1394	rs4238087	0.000456
1395	20038947/20125088	rs7888404	0.000457			832	rs6489236	0.000278					1395	rs7888404	0.000457
1396	20038947/20125088	rs9309981	0.000458			3128	rs11790706	0.0002782					1396	rs9309981	0.000458
1397	20038947/20125088	rs9342863	0.000458			4370	rs1809699	0.0002785					1397	rs9342863	0.000458
1398	20038947/20125088	rs850180	0.000459			3129	rs5767024	0.0002787					1398	rs850180	0.000459
1399	20038947/20125088	rs1469750	0.000459			833	rs2428189	0.000279					1399	rs1469750	0.000459
1400	20038947/20125088	rs2828530	0.000459			4196	rs17009168	0.0002797					1400	rs2828530	0.000459
1401	20038947/20125088	rs708076	0.00046			4371	rs11642207	0.0002797					1401	rs708076	0.00046
1402	20038947/20125088	rs7830002	0.00046			834	rs2686630	0.00028					1402	rs7830002	0.00046
1403	20038947/20125088	rs12969596	0.00046			835	rs9392226	0.00028					1403	rs12969596	0.00046
1404	20038947/20125088	rs8129100	0.00046			836	rs4706479	0.00028					1404	rs8129100	0.00046
1405	20038947/20125088	rs7000642	0.000461			837	rs17487309	0.00028					1405	rs7000642	0.000461
1406	20038947/20125088	rs628061	0.000462			838	rs1219937	0.00028					1406	rs628061	0.000462
1407	20038947/20125088	rs4920889	0.000462			839	rs5019558	0.00028					1407	rs4920889	0.000462
1408	20038947/20125088	rs1796696	0.000462			840	rs6068691	0.00028					1408	rs1796696	0.000462
1409	20038947/20125088	rs4657281	0.000463			841	rs12639182	0.000281					1409	rs4657281	0.000463
1410	20038947/20125088	rs6994400	0.000463			842	rs929847	0.000281					1410	rs6994400	0.000463
1411	20038947/20125088	rs4251580	0.000463			4197	rs10978240	0.0002818					1411	rs4251580	0.000463
1412	20038947/20125088	rs7607737	0.000464			843	rs6553505	0.000282					1412	rs7607737	0.000464
1413	20038947/20125088	rs3843950	0.000464			844	rs7803287	0.000282					1413	rs3843950	0.000464
1414	20038947/20125088	rs12952770	0.000464			845	rs9641717	0.000282					1414	rs12952770	0.000464
1415	20038947/20125088	rs4686807	0.000465			846	rs2299985	0.000282					1415	rs4686807	0.000465
1416	20038947/20125088	rs13101584	0.000465			847	rs13224762	0.000282					1416	rs13101584	0.000465
1417	20038947/20125088	rs6942177	0.000465			848	rs13230338	0.000282					1417	rs6942177	0.000465
1418	20038947/20125088	rs12540381	0.000465			849	rs1605285	0.000282					1418	rs12540381	0.000465
1419	20038947/20125088	rs4411517	0.000465			850	rs6963231	0.000282					1419	rs4411517	0.000465
1420	20038947/20125088	rs6501741	0.000465			851	rs7780086	0.000282					1420	rs6501741	0.000465
1421	20038947/20125088	rs11889260	0.000466			852	rs9649465	0.000282					1421	rs11889260	0.000466
1422	20038947/20125088	rs7374686	0.000466			853	rs2052128	0.000282					1422	rs7374686	0.000466
1423	20038947/20125088	rs13225629	0.000466			854	rs13230294	0.000282					1423	rs13225629	0.000466
1424	20038947/20125088	rs576120	0.000466			855	rs229840	0.000282					1424	rs576120	0.000466
1425	20038947/20125088	rs3757504	0.000466			856	rs17113572	0.000282					1425	rs3757504	0.000466
1426	20038947/20125088	rs16883564	0.000468			857	rs3820667	0.000283					1426	rs16883564	0.000468
1427	20038947/20125088	rs12391959	0.000468			858	rs7747306	0.000283					1427	rs12391959	0.000468
1428	20038947/20125088	rs17088837	0.000469			4198	rs7783371	0.000283					1428	rs17088837	0.000469
1429	20038947/20125088	rs6446656	0.000469			859	rs1387455	0.000284					1429	rs6446656	0.000469
1430	20038947/20125088	rs10958604	0.000469			4372	rs10890845	0.000284					1430	rs10958604	0.000469
1431	20038947/20125088	rs7088763	0.00047			3747	rs2253168	0.000284559					1431	rs7088763	0.00047
1432	20038947/20125088	rs7124870	0.00047			4373	rs2285704	0.0002847					1432	rs7124870	0.00047
1433	20038947/20125088	rs17711569	0.000471			4374	rs16872731	0.0002849					1433	rs17711569	0.000471
1434	20038947/20125088	rs1796695	0.000471			860	rs10887941	0.000285					1434	rs1796695	0.000471
1435	20038947/20125088	rs9360479	0.000472			4375	rs3794586	0.0002851					1435	rs9360479	0.000472
1436	20038947/20125088	rs9379968	0.000472			4376	rs489583	0.0002851					1436	rs9379968	0.000472
1437	20038947/20125088	rs11788723	0.000472			4377	rs4077611	0.0002854					1437	rs11788723	0.000472
1438	20038947/20125088	rs4778455	0.000472			3130	rs17479671	0.0002856					1438	rs4778455	0.000472
1439	20038947/20125088	rs4657284	0.000473			861	rs493474	0.000286					1439	rs4657284	0.000473
1440	20038947/20125088	rs10866044	0.000473			862	rs6898403	0.000286					1440	rs10866044	0.000473
1441	20038947/20125088	rs732000	0.000473			863	rs7973363	0.000286					1441	rs732000	0.000473
1442	20038947/20125088	rs10124268	0.000474			864	rs4111369	0.000287					1442	rs10124268	0.000474
1443	20038947/20125088	rs1575208	0.000475			3131	rs6476722	0.0002875					1443	rs1575208	0.000475
1444	20038947/20125088	rs850178	0.000475			865	rs3117071	0.000288					1444	rs850178	0.000475
1445	20038947/20125088	rs3823777	0.000475			866	rs9364128	0.000288					1445	rs3823777	0.000475
1446	20038947/20125088	rs10759475	0.000475			867	rs6944031	0.000288					1446	rs10759475	0.000475
1447	20038947/20125088	rs9870680	0.000476			868	rs1599415	0.000288					1447	rs9870680	0.000476
1448	20038947/20125088	rs10950853	0.000477			869	rs11641868	0.000288					1448	rs10950853	0.000477
1449	20038947/20125088	rs7793276	0.000477			870	rs5009028	0.000288					1449	rs7793276	0.000477
1450	20038947/20125088	rs10028192	0.000478			4378	rs12619723	0.0002883					1450	rs10028192	0.000478
1451	20038947/20125088	rs13082189	0.000479			4199	rs10477483	0.0002888					1451	rs13082189	0.000479
1452	20038947/20125088	rs12193188	0.000479			871	rs17334674	0.000289					1452	rs12193188	0.000479
1453	20038947/20125088	rs11109953	0.000479			872	rs11243270	0.000289					1453	rs11109953	0.000479
1454	20038947/20125088	rs6764048	0.00048			873	rs11605357	0.000289					1454	rs6764048	0.00048
1455	20038947/20125088	rs522833	0.00048			874	rs16934866	0.000289					1455	rs522833	0.00048
1456	20038947/20125088	rs11197545	0.00048			3748	rs4743392	0.000289588					1456	rs11197545	0.00048
1457	20038947/20125088	rs777230	0.000481			3132	rs16839984	0.0002902					1457	rs777230	0.000481
1458	20038947/20125088	rs397065	0.000481			875	rs543505	0.000291					1458	rs397065	0.000481
1459	20038947/20125088	rs10917759	0.000483			876	rs6705710	0.000291					1459	rs10917759	0.000483
1460	20038947/20125088	rs4960433	0.000483			877	rs7743418	0.000291					1460	rs4960433	0.000483
1461	20038947/20125088	rs9300591	0.000483			878	rs2039111	0.000291					1461	rs9300591	0.000483
1462	20038947/20125088	rs11623380	0.000483			879	rs10764143	0.000291					1462	rs11623380	0.000483
1463	20038947/20125088	rs10054315	0.000484			880	rs3922668	0.000291					1463	rs10054315	0.000484
1464	20038947/20125088	rs10859260	0.000484			4379	rs2193280	0.000291					1464	rs10859260	0.000484
1465	20038947/20125088	rs355812	0.000485			3133	rs962075	0.0002912					1465	rs355812	0.000485
1466	20038947/20125088	rs17282085	0.000485			4380	rs1344677	0.0002914					1466	rs17282085	0.000485
1467	20038947/20125088	rs2725037	0.000485			881	rs6443310	0.000292					1467	rs2725037	0.000485
1468	20038947/20125088	rs6025345	0.000485			882	rs1018956	0.000292					1468	rs6025345	0.000485
1469	20038947/20125088	rs12762058	0.000486			883	rs7912883	0.000292					1469	rs12762058	0.000486
1470	20038947/20125088	rs10030932	0.000487			884	rs17571575	0.000293					1470	rs10030932	0.000487
1471	20038947/20125088	rs1014157	0.000487			885	rs6816543	0.000293					1471	rs1014157	0.000487
1472	20038947/20125088	rs11584826	0.000488			886	rs1737583	0.000293					1472	rs11584826	0.000488
1473	20038947/20125088	rs7029695	0.000488			887	rs10458228	0.000293					1473	rs7029695	0.000488
1474	20038947/20125088	rs2390402	0.000488			4381	rs7929114	0.0002937					1474	rs2390402	0.000488
1475	20038947/20125088	rs6606816	0.000488			3749	rs7797729	0.000293709					1475	rs6606816	0.000488
1476	20038947/20125088	rs9688481	0.000489			888	rs805801	0.000294					1476	rs9688481	0.000489
1477	20038947/20125088	rs11769146	0.000489			889	rs11161340	0.000294					1477	rs11769146	0.000489
1478	20038947/20125088	rs12589796	0.000489			4200	rs9479055	0.000294					1478	rs12589796	0.000489
1479	20038947/20125088	rs10458230	0.00049			890	rs1431555	0.000295					1479	rs10458230	0.00049
1480	20038947/20125088	rs10118182	0.00049			4201	rs4672722	0.0002951					1480	rs10118182	0.00049
1481	20038947/20125088	rs6896245	0.000491			891	rs679627	0.000296					1481	rs6896245	0.000491
1482	20038947/20125088	rs490209	0.000491			892	rs2177153	0.000296					1482	rs490209	0.000491
1483	20038947/20125088	rs389153	0.000491			893	rs7738877	0.000296					1483	rs389153	0.000491
1484	20038947/20125088	rs12530590	0.000491			894	rs1796689	0.000296					1484	rs12530590	0.000491
1485	20038947/20125088	rs12471081	0.000492			3134	rs11751671	0.0002964					1485	rs12471081	0.000492
1486	20038947/20125088	rs213566	0.000492			4382	rs851278	0.0002966					1486	rs213566	0.000492
1487	20038947/20125088	rs12457384	0.000493			895	rs6927589	0.000297					1487	rs12457384	0.000493
1488	20038947/20125088	rs6069971	0.000493			896	rs7240241	0.000297					1488	rs6069971	0.000493
1489	20038947/20125088	rs10494472	0.000494			4202	rs1560407	0.0002973					1489	rs10494472	0.000494
1490	20038947/20125088	rs10919728	0.000494			3135	rs3910522	0.0002974					1490	rs10919728	0.000494
1491	20038947/20125088	rs1717105	0.000494			4383	rs3924298	0.0002974					1491	rs1717105	0.000494
1492	20038947/20125088	rs6870036	0.000494			4384	rs2488704	0.0002975					1492	rs6870036	0.000494
1493	20038947/20125088	rs6913724	0.000494			897	rs7446488	0.000298					1493	rs6913724	0.000494
1494	20038947/20125088	rs9402631	0.000494			898	rs10943084	0.000298					1494	rs9402631	0.000494
1495	20038947/20125088	rs991980	0.000494			899	rs1522446	0.000298					1495	rs991980	0.000494
1496	20038947/20125088	rs9513740	0.000494			900	rs6966470	0.000298					1496	rs9513740	0.000494
1497	20038947/20125088	rs7676085	0.000495			901	rs985381	0.000298					1497	rs7676085	0.000495
1498	20038947/20125088	rs4552500	0.000495			4203	rs162209	0.0002986					1498	rs4552500	0.000495
1499	20038947/20125088	rs6025344	0.000495			4385	rs12270298	0.0002987					1499	rs6025344	0.000495
1500	20038947/20125088	rs6069972	0.000495			4204	rs12634425	0.0002989					1500	rs6069972	0.000495
1501	20038947/20125088	rs1522605	0.000496			4205	rs12637030	0.0002989					1501	rs1522605	0.000496
1502	20038947/20125088	rs6914521	0.000496			902	rs2126349	0.000299					1502	rs6914521	0.000496
1503	20038947/20125088	rs11600923	0.000496			903	rs17138330	0.000299					1503	rs11600923	0.000496
1504	20038947/20125088	rs6069975	0.000497			904	rs10850667	0.000299					1504	rs6069975	0.000497
1505	20038947/20125088	rs12123261	0.000498			4206	rs12282988	0.0002998					1505	rs12123261	0.000498
1506	20038947/20125088	rs1530105	0.000498			4207	rs1051487	0.0002999					1506	rs1530105	0.000498
1507	20038947/20125088	rs4360957	0.000498			905	rs6884129	0.0003					1507	rs4360957	0.000498
1508	20038947/20125088	rs7636370	0.000499			4386	rs12797802	0.0003002					1508	rs7636370	0.000499
1509	20038947/20125088	rs2282896	0.000499			906	rs10458229	0.000301					1509	rs2282896	0.000499
1510	20038947/20125088	rs355798	0.000501			907	rs9531006	0.000301					1510	rs355798	0.000501
1511	20038947/20125088	rs17737550	0.000501			4208	rs605126	0.0003013					1511	rs17737550	0.000501
1512	20038947/20125088	rs6812659	0.000502			4387	rs1957325	0.0003021					1512	rs6812659	0.000502
1513	20038947/20125088	rs16893880	0.000502			908	rs4992547	0.000303					1513	rs16893880	0.000502
1514	20038947/20125088	rs9658623	0.000502			909	rs7198913	0.000303					1514	rs9658623	0.000502
1515	20038947/20125088	rs1406545	0.000503			910	rs10909872	0.000304					1515	rs1406545	0.000503
1516	20038947/20125088	rs12530566	0.000503			911	rs11110099	0.000304					1516	rs12530566	0.000503
1517	20038947/20125088	rs7690118	0.000504			912	rs12740555	0.000305					1517	rs7690118	0.000504
1518	20038947/20125088	rs1718803	0.000504			913	rs11034615	0.000305					1518	rs1718803	0.000504
1519	20038947/20125088	rs517567	0.000504			914	rs2032306	0.000305					1519	rs517567	0.000504
1520	20038947/20125088	rs4788472	0.000504			3136	rs5748926	0.000305					1520	rs4788472	0.000504
1521	20038947/20125088	rs12211928	0.000505			3750	rs6597343	0.000305909					1521	rs12211928	0.000505
1522	20038947/20125088	rs10942957	0.000505			915	rs12754979	0.000306					1522	rs10942957	0.000505
1523	20038947/20125088	rs2325831	0.000505			916	rs708908	0.000306					1523	rs2325831	0.000505
1524	20038947/20125088	rs6080217	0.000505			917	rs11778205	0.000306					1524	rs6080217	0.000505
1525	20038947/20125088	rs10927450	0.000506			4209	rs2377419	0.0003068					1525	rs10927450	0.000506
1526	20038947/20125088	rs17646472	0.000506			918	rs1430871	0.000307					1526	rs17646472	0.000506
1527	20038947/20125088	rs7602601	0.000507			919	rs1075581	0.000307					1527	rs7602601	0.000507
1528	20038947/20125088	rs278344	0.000507			4210	rs1986116	0.000308					1528	rs278344	0.000507
1529	20038947/20125088	rs6488506	0.000507			3751	rs9406183	0.000308673					1529	rs6488506	0.000507
1530	20038947/20125088	rs11907737	0.000507			920	rs11864396	0.000309					1530	rs11907737	0.000507
1531	20038947/20125088	rs7690472	0.000508			921	rs9505475	0.00031					1531	rs7690472	0.000508
1532	20038947/20125088	rs7857000	0.000508			922	rs6906170	0.00031					1532	rs7857000	0.000508
1533	20038947/20125088	rs9360484	0.000509			923	rs9502723	0.00031					1533	rs9360484	0.000509
1534	20038947/20125088	rs13237042	0.00051			924	rs9502722	0.00031					1534	rs13237042	0.00051
1535	20038947/20125088	rs10845488	0.00051			925	rs9502721	0.00031					1535	rs10845488	0.00051
1536	20038947/20125088	rs945884	0.00051			926	rs9502720	0.00031					1536	rs945884	0.00051
1537	20038947/20125088	rs6942257	0.000511			927	rs9502719	0.00031					1537	rs6942257	0.000511
1538	20038947/20125088	rs12102425	0.000511			928	rs1341525	0.00031					1538	rs12102425	0.000511
1539	20038947/20125088	rs11769359	0.000512			3752	rs8017211	0.000310708					1539	rs11769359	0.000512
1540	20038947/20125088	rs1034995	0.000512			929	rs2327091	0.000311					1540	rs1034995	0.000512
1541	20038947/20125088	rs850177	0.000513			930	rs4809942	0.000311					1541	rs850177	0.000513
1542	20038947/20125088	rs850175	0.000514			931	rs17070697	0.000312					1542	rs850175	0.000514
1543	20038947/20125088	rs2204317	0.000514			932	rs9347736	0.000313					1543	rs2204317	0.000514
1544	20038947/20125088	rs7918107	0.000514			4388	rs1037435	0.0003138					1544	rs7918107	0.000514
1545	20038947/20125088	rs11666249	0.000514			933	rs4729686	0.000314					1545	rs11666249	0.000514
1546	20038947/20125088	rs16894427	0.000515			4211	rs10768448	0.0003148					1546	rs16894427	0.000515
1547	20038947/20125088	rs850174	0.000515			4212	rs10768450	0.0003148					1547	rs850174	0.000515
1548	20038947/20125088	rs2549141	0.000515			934	rs10857014	0.000315					1548	rs2549141	0.000515
1549	20038947/20125088	rs11864547	0.000516			935	rs9505474	0.000315					1549	rs11864547	0.000516
1550	20038947/20125088	rs513103	0.000517			4389	rs310131	0.0003156					1550	rs513103	0.000517
1551	20038947/20125088	rs4508402	0.000517			936	rs10927442	0.000317					1551	rs4508402	0.000517
1552	20038947/20125088	rs9566580	0.000519			937	rs12500719	0.000317					1552	rs9566580	0.000519
1553	20038947/20125088	rs1571625	0.00052			4390	rs10880717	0.0003179					1553	rs1571625	0.00052
1554	20038947/20125088	rs6576611	0.00052			938	rs12567056	0.000318					1554	rs6576611	0.00052
1555	20038947/20125088	rs4381618	0.000521			939	rs12211666	0.000318					1555	rs4381618	0.000521
1556	20038947/20125088	rs9320137	0.000522			940	rs8018469	0.000318					1556	rs9320137	0.000522
1557	20038947/20125088	rs413216	0.000522			3137	rs2281838	0.0003183					1557	rs413216	0.000522
1558	20038947/20125088	rs2215553	0.000523			941	rs638079	0.000319					1558	rs2215553	0.000523
1559	20038947/20125088	rs12921638	0.000523			942	rs571609	0.000319					1559	rs12921638	0.000523
1560	20038947/20125088	rs7611991	0.000524			943	rs4562659	0.000319					1560	rs7611991	0.000524
1561	20038947/20125088	rs2914318	0.000524			944	rs13240694	0.000319					1561	rs2914318	0.000524
1562	20038947/20125088	rs6896698	0.000524			945	rs10859249	0.000319					1562	rs6896698	0.000524
1563	20038947/20125088	rs329882	0.000524			4213	rs1029314	0.0003194					1563	rs329882	0.000524
1564	20038947/20125088	rs718843	0.000525			946	rs2015281	0.00032					1564	rs718843	0.000525
1565	20038947/20125088	rs9882998	0.000528			947	rs12538876	0.00032					1565	rs9882998	0.000528
1566	20038947/20125088	rs12667726	0.000528			948	rs2643214	0.00032					1566	rs12667726	0.000528
1567	20038947/20125088	rs2721937	0.000528			4391	rs631618	0.0003209					1567	rs2721937	0.000528
1568	20038947/20125088	rs2643207	0.000529			949	rs1837295	0.000321					1568	rs2643207	0.000529
1569	20038947/20125088	rs12139998	0.00053			950	rs918661	0.000321					1569	rs12139998	0.00053
1570	20038947/20125088	rs2220290	0.00053			951	rs1444115	0.000321					1570	rs2220290	0.00053
1571	20038947/20125088	rs7152284	0.00053			4392	rs10833965	0.000321					1571	rs7152284	0.00053
1572	20038947/20125088	rs4601228	0.000532			4393	rs1482713	0.000321					1572	rs4601228	0.000532
1573	20038947/20125088	rs2783960	0.000532			952	rs12208950	0.000322					1573	rs2783960	0.000532
1574	20038947/20125088	rs412211	0.000532			953	rs1026713	0.000322					1574	rs412211	0.000532
1575	20038947/20125088	rs7549576	0.000533			4214	rs311497	0.000322					1575	rs7549576	0.000533
1576	20038947/20125088	rs3821687	0.000533			4215	rs149462	0.000322					1576	rs3821687	0.000533
1577	20038947/20125088	rs12970203	0.000533			4216	rs1017509	0.0003221					1577	rs12970203	0.000533
1578	20038947/20125088	rs886993	0.000534			3138	rs1392705	0.0003222					1578	rs886993	0.000534
1579	20038947/20125088	rs1023071	0.000534			3139	rs10260531	0.0003224					1579	rs1023071	0.000534
1580	20038947/20125088	rs12198624	0.000535			4394	rs10982946	0.0003227					1580	rs12198624	0.000535
1581	20038947/20125088	rs4771357	0.000535			954	rs9405389	0.000323					1581	rs4771357	0.000535
1582	20038947/20125088	rs1366737	0.000536			955	rs4797179	0.000323					1582	rs1366737	0.000536
1583	20038947/20125088	rs6837040	0.000536			4217	rs4777268	0.0003236					1583	rs6837040	0.000536
1584	20038947/20125088	rs11197547	0.000537			956	rs4678169	0.000324					1584	rs11197547	0.000537
1585	20038947/20125088	rs4970768	0.000538			957	rs16883518	0.000324					1585	rs4970768	0.000538
1586	20038947/20125088	rs7983901	0.000538			958	rs766576	0.000324					1586	rs7983901	0.000538
1587	20038947/20125088	rs6839008	0.000539			959	rs2196781	0.000324					1587	rs6839008	0.000539
1588	20038947/20125088	rs252805	0.000539			4218	rs764538	0.000324					1588	rs252805	0.000539
1589	20038947/20125088	rs11570136	0.000539			3140	rs208165	0.0003243					1589	rs11570136	0.000539
1590	20038947/20125088	rs6500946	0.000539			3141	rs17110665	0.0003245					1590	rs6500946	0.000539
1591	20038947/20125088	rs10037911	0.00054			4395	rs7946989	0.0003246					1591	rs10037911	0.00054
1592	20038947/20125088	rs2731839	0.00054			4396	rs11843439	0.0003249					1592	rs2731839	0.00054
1593	20038947/20125088	rs17080705	0.00054			960	rs9505467	0.000325					1593	rs17080705	0.00054
1594	20038947/20125088	rs17721433	0.00054			961	rs3861146	0.000326					1594	rs17721433	0.00054
1595	20038947/20125088	rs12338647	0.00054			962	rs8023017	0.000326					1595	rs12338647	0.00054
1596	20038947/20125088	rs12051071	0.00054			4219	rs2993010	0.0003269					1596	rs12051071	0.00054
1597	20038947/20125088	rs7248035	0.00054			4397	rs7748628	0.0003269					1597	rs7248035	0.00054
1598	20038947/20125088	rs6026400	0.00054			963	rs12357990	0.000327					1598	rs6026400	0.00054
1599	20038947/20125088	rs3824840	0.000541			964	rs6525249	0.000327					1599	rs3824840	0.000541
1600	20038947/20125088	rs4473206	0.000541			4398	rs4814858	0.000327					1600	rs4473206	0.000541
1601	20038947/20125088	rs594164	0.000542			965	rs9328479	0.000328					1601	rs594164	0.000542
1602	20038947/20125088	rs2220291	0.000542			966	rs6597334	0.000328					1602	rs2220291	0.000542
1603	20038947/20125088	rs875166	0.000543			967	rs4809941	0.000328					1603	rs875166	0.000543
1604	20038947/20125088	rs2420235	0.000544			4220	rs1868656	0.0003286					1604	rs2420235	0.000544
1605	20038947/20125088	rs2102119	0.000544			4399	rs187985	0.0003286					1605	rs2102119	0.000544
1606	20038947/20125088	rs2124641	0.000545			4221	rs6712442	0.0003289					1606	rs2124641	0.000545
1607	20038947/20125088	rs495307	0.000546			968	rs523092	0.000329					1607	rs495307	0.000546
1608	20038947/20125088	rs17033785	0.000546			969	rs9293847	0.000329					1608	rs17033785	0.000546
1609	20038947/20125088	rs754385	0.000546			970	rs9328478	0.000329					1609	rs754385	0.000546
1610	20038947/20125088	rs11075811	0.000546			971	rs1468656	0.000329					1610	rs11075811	0.000546
1611	20038947/20125088	rs12154342	0.000547			972	rs1060974	0.000329					1611	rs12154342	0.000547
1612	20038947/20125088	rs2420234	0.000547			973	rs1434728	0.000329					1612	rs2420234	0.000547
1613	20038947/20125088	rs3773684	0.000548			974	rs9937676	0.000329					1613	rs3773684	0.000548
1614	20038947/20125088	rs7704485	0.000548			975	rs929848	0.000329					1614	rs7704485	0.000548
1615	20038947/20125088	rs13175632	0.000548			976	rs4140585	0.00033					1615	rs13175632	0.000548
1616	20038947/20125088	rs9341336	0.000548			977	rs9328477	0.00033					1616	rs9341336	0.000548
1617	20038947/20125088	rs1718789	0.000549			978	rs4140586	0.00033					1617	rs1718789	0.000549
1618	20038947/20125088	rs11594472	0.000549			979	rs9531007	0.00033					1618	rs11594472	0.000549
1619	20038947/20125088	rs375688	0.000549			980	rs6576616	0.00033					1619	rs375688	0.000549
1620	20038947/20125088	rs1718802	0.00055			4222	rs2612091	0.0003307					1620	rs1718802	0.00055
1621	20038947/20125088	rs664940	0.00055			981	rs4453715	0.000331					1621	rs664940	0.00055
1622	20038947/20125088	rs12186709	0.00055			982	rs9406167	0.000331					1622	rs12186709	0.00055
1623	20038947/20125088	rs1362413	0.00055			983	rs10455272	0.000331					1623	rs1362413	0.00055
1624	20038947/20125088	rs2429944	0.00055			4400	rs7984262	0.0003314					1624	rs2429944	0.00055
1625	20038947/20125088	rs3788477	0.00055			984	rs9545290	0.000332					1625	rs3788477	0.00055
1626	20038947/20125088	rs7862366	0.000551			4401	rs2834114	0.0003321					1626	rs7862366	0.000551
1627	20038947/20125088	rs10510014	0.000551			4402	rs10946191	0.0003325					1627	rs10510014	0.000551
1628	20038947/20125088	rs390406	0.000551			985	rs10754182	0.000333					1628	rs390406	0.000551
1629	20038947/20125088	rs10510013	0.000552			986	rs9855529	0.000333					1629	rs10510013	0.000552
1630	20038947/20125088	rs2222524	0.000553			987	rs4140584	0.000333					1630	rs2222524	0.000553
1631	20038947/20125088	rs7254020	0.000553			988	rs2327067	0.000333					1631	rs7254020	0.000553
1632	20038947/20125088	rs3807644	0.000554			989	rs9406169	0.000333					1632	rs3807644	0.000554
1633	20038947/20125088	rs691895	0.000554			990	rs2390789	0.000333					1633	rs691895	0.000554
1634	20038947/20125088	rs11225647	0.000554			4403	rs3790228	0.0003339					1634	rs11225647	0.000554
1635	20038947/20125088	rs4814072	0.000554			991	rs12137794	0.000334					1635	rs4814072	0.000554
1636	20038947/20125088	rs7671847	0.000555			992	rs7761937	0.000334					1636	rs7671847	0.000555
1637	20038947/20125088	rs12960148	0.000555			993	rs1559312	0.000334					1637	rs12960148	0.000555
1638	20038947/20125088	rs10917766	0.000556			3753	rs11243268	0.000334305					1638	rs10917766	0.000556
1639	20038947/20125088	rs17034315	0.000556			4404	rs695504	0.0003346					1639	rs17034315	0.000556
1640	20038947/20125088	rs10039614	0.000556			994	rs7203473	0.000335					1640	rs10039614	0.000556
1641	20038947/20125088	rs252803	0.000556			995	rs12165127	0.000335					1641	rs252803	0.000556
1642	20038947/20125088	rs9350422	0.000556			996	rs11701504	0.000335					1642	rs9350422	0.000556
1643	20038947/20125088	rs2146252	0.000556			4223	rs6433006	0.0003356					1643	rs2146252	0.000556
1644	20038947/20125088	rs1408816	0.000556			997	rs6576617	0.000336					1644	rs1408816	0.000556
1645	20038947/20125088	rs1395540	0.000556			998	rs10284071	0.000336					1645	rs1395540	0.000556
1646	20038947/20125088	rs2048505	0.000557			999	rs11132834	0.000337					1646	rs2048505	0.000557
1647	20038947/20125088	rs6828960	0.000557			1000	rs1874169	0.000337					1647	rs6828960	0.000557
1648	20038947/20125088	rs1852009	0.000558			1001	rs2143354	0.000337					1648	rs1852009	0.000558
1649	20038947/20125088	rs439593	0.000558			1002	rs10768352	0.000337					1649	rs439593	0.000558
1650	20038947/20125088	rs6663235	0.000559			1003	rs4786998	0.000337					1650	rs6663235	0.000559
1651	20038947/20125088	rs13098199	0.000559			1004	rs17064831	0.000338					1651	rs13098199	0.000559
1652	20038947/20125088	rs6951081	0.000559			1005	rs2143356	0.000338					1652	rs6951081	0.000559
1653	20038947/20125088	rs729439	0.00056			4224	rs699605	0.0003385					1653	rs729439	0.00056
1654	20038947/20125088	rs3777324	0.00056			4405	rs6708081	0.0003388					1654	rs3777324	0.00056
1655	20038947/20125088	rs12173946	0.00056			4225	rs2239307	0.0003389					1655	rs12173946	0.00056
1656	20038947/20125088	rs6959471	0.00056			1006	rs12403692	0.000339					1656	rs6959471	0.00056
1657	20038947/20125088	rs7544329	0.000561			1007	rs9406174	0.000339					1657	rs7544329	0.000561
1658	20038947/20125088	rs12751426	0.000561			4406	rs2836338	0.0003397					1658	rs12751426	0.000561
1659	20038947/20125088	rs7558125	0.000561			1008	rs4690378	0.00034					1659	rs7558125	0.000561
1660	20038947/20125088	rs11727144	0.000561			1009	rs9505465	0.00034					1660	rs11727144	0.000561
1661	20038947/20125088	rs11861673	0.000562			1010	rs7834259	0.00034					1661	rs11861673	0.000562
1662	20038947/20125088	rs11225649	0.000563			1011	rs4885687	0.00034					1662	rs11225649	0.000563
1663	20038947/20125088	rs9015	0.000563			4407	rs2869665	0.0003405					1663	rs9015	0.000563
1664	20038947/20125088	rs13024606	0.000564			4408	rs916854	0.0003409					1664	rs13024606	0.000564
1665	20038947/20125088	rs11953466	0.000564			1012	rs4917406	0.000341					1665	rs11953466	0.000564
1666	20038947/20125088	rs1481297	0.000564			4409	rs1396087	0.0003418					1666	rs1481297	0.000564
1667	20038947/20125088	rs7537231	0.000565			1013	rs17111695	0.000342					1667	rs7537231	0.000565
1668	20038947/20125088	rs4263252	0.000565			1014	rs7772149	0.000342					1668	rs4263252	0.000565
1669	20038947/20125088	rs12151017	0.000565			1015	rs2046575	0.000342					1669	rs12151017	0.000565
1670	20038947/20125088	rs851	0.000567			1016	rs4445814	0.000342					1670	rs851	0.000567
1671	20038947/20125088	rs8012908	0.000567			3754	rs4676070	0.000342212					1671	rs8012908	0.000567
1672	20038947/20125088	rs17074101	0.000568			1017	rs9393030	0.000343					1672	rs17074101	0.000568
1673	20038947/20125088	rs12919324	0.000568			1018	rs5967270	0.000343					1673	rs12919324	0.000568
1674	20038947/20125088	rs462418	0.000568			4226	rs7722214	0.0003431					1674	rs462418	0.000568
1675	20038947/20125088	rs638007	0.000569			4227	rs1368849	0.0003434					1675	rs638007	0.000569
1676	20038947/20125088	rs7421643	0.000569			1019	rs2362910	0.000344					1676	rs7421643	0.000569
1677	20038947/20125088	rs7254135	0.000569			4228	rs1902318	0.0003449					1677	rs7254135	0.000569
1678	20038947/20125088	rs4130560	0.00057			1020	rs2287851	0.000345					1678	rs4130560	0.00057
1679	20038947/20125088	rs2199258	0.000571			4229	rs1381601	0.0003459					1679	rs2199258	0.000571
1680	20038947/20125088	rs4957476	0.000571			1021	rs7732511	0.000346					1680	rs4957476	0.000571
1681	20038947/20125088	rs3736626	0.000571			1022	rs9406172	0.000346					1681	rs3736626	0.000571
1682	20038947/20125088	rs1962038	0.000571			1023	rs7145953	0.000346					1682	rs1962038	0.000571
1683	20038947/20125088	rs17556430	0.000571			1024	rs5009029	0.000346					1683	rs17556430	0.000571
1684	20038947/20125088	rs2293629	0.000571			1025	rs7310690	0.000347					1684	rs2293629	0.000571
1685	20038947/20125088	rs11083674	0.000571			4230	rs320777	0.0003472					1685	rs11083674	0.000571
1686	20038947/20125088	rs668413	0.000572			4410	rs1828096	0.0003479					1686	rs668413	0.000572
1687	20038947/20125088	rs9305412	0.000572			1026	rs11803546	0.000348					1687	rs9305412	0.000572
1688	20038947/20125088	rs12805750	0.000573			4231	rs9857853	0.0003489					1688	rs12805750	0.000573
1689	20038947/20125088	rs389708	0.000573			1027	rs10922043	0.000349					1689	rs389708	0.000573
1690	20038947/20125088	rs13045298	0.000573			1028	rs7495131	0.000349					1690	rs13045298	0.000573
1691	20038947/20125088	rs5949659	0.000573			4411	rs4785789	0.0003491					1691	rs5949659	0.000573
1692	20038947/20125088	rs9845610	0.000574			4412	rs2020869	0.0003492					1692	rs9845610	0.000574
1693	20038947/20125088	rs286680	0.000574			1029	rs17033783	0.00035					1693	rs286680	0.000574
1694	20038947/20125088	rs10407799	0.000574			1030	rs3771596	0.00035					1694	rs10407799	0.000574
1695	20038947/20125088	rs385563	0.000574			3143	rs6891823	0.00035					1695	rs385563	0.000574
1696	20038947/20125088	rs2117151	0.000575			3144	rs2419613	0.0003505					1696	rs2117151	0.000575
1697	20038947/20125088	rs11866790	0.000575			3755	rs6553052	0.000350541					1697	rs11866790	0.000575
1698	20038947/20125088	rs9483738	0.000576			1031	rs12531684	0.000351					1698	rs9483738	0.000576
1699	20038947/20125088	rs668532	0.000577			1032	rs11616802	0.000351					1699	rs668532	0.000577
1700	20038947/20125088	rs3769925	0.000577			1033	rs12027789	0.000352					1700	rs3769925	0.000577
1701	20038947/20125088	rs4664836	0.000577			1034	rs6707843	0.000352					1701	rs4664836	0.000577
1702	20038947/20125088	rs17077122	0.000577			1035	rs7684647	0.000352					1702	rs17077122	0.000577
1703	20038947/20125088	rs6559900	0.000577			1036	rs6910024	0.000352					1703	rs6559900	0.000577
1704	20038947/20125088	rs2054917	0.000577			1037	rs4962485	0.000352					1704	rs2054917	0.000577
1705	20038947/20125088	rs6800399	0.000579			3756	rs9405400	0.00035236					1705	rs6800399	0.000579
1706	20038947/20125088	rs2118925	0.000579			3757	rs7763881	0.000352475					1706	rs2118925	0.000579
1707	20038947/20125088	rs911749	0.00058			4232	rs6853164	0.0003527					1707	rs911749	0.00058
1708	20038947/20125088	rs11769330	0.00058			1038	rs6780370	0.000353					1708	rs11769330	0.00058
1709	20038947/20125088	rs9969256	0.00058			1039	rs7170111	0.000353					1709	rs9969256	0.00058
1710	20038947/20125088	rs286676	0.00058			1040	rs4784244	0.000353					1710	rs286676	0.00058
1711	20038947/20125088	rs4660821	0.000582			4233	rs7724797	0.0003533					1711	rs4660821	0.000582
1712	20038947/20125088	rs11694681	0.000582			4413	rs4778864	0.0003533					1712	rs11694681	0.000582
1713	20038947/20125088	rs13096731	0.000582			1041	rs3771595	0.000354					1713	rs13096731	0.000582
1714	20038947/20125088	rs796573	0.000582			1042	rs252814	0.000354					1714	rs796573	0.000582
1715	20038947/20125088	rs467472	0.000582			4234	rs1479852	0.0003544					1715	rs467472	0.000582
1716	20038947/20125088	rs10125666	0.000582			1043	rs12806498	0.000355					1716	rs10125666	0.000582
1717	20038947/20125088	rs286687	0.000582			1044	rs4588795	0.000356					1717	rs286687	0.000582
1718	20038947/20125088	rs11879628	0.000582			1045	rs11213982	0.000356					1718	rs11879628	0.000582
1719	20038947/20125088	rs9975163	0.000582			1046	rs10765309	0.000356					1719	rs9975163	0.000582
1720	20038947/20125088	rs11862619	0.000583			1047	rs11034563	0.000356					1720	rs11862619	0.000583
1721	20038947/20125088	rs10019872	0.000584			4235	rs898933	0.0003564					1721	rs10019872	0.000584
1722	20038947/20125088	rs6903379	0.000584			3758	rs7753781	0.00035678					1722	rs6903379	0.000584
1723	20038947/20125088	rs2725044	0.000584			3145	rs6854525	0.0003569					1723	rs2725044	0.000584
1724	20038947/20125088	rs1610163	0.000584			1048	rs13300245	0.000357					1724	rs1610163	0.000584
1725	20038947/20125088	rs681991	0.000585			1049	rs7729645	0.000358					1725	rs681991	0.000585
1726	20038947/20125088	rs13239011	0.000586			1050	rs2170683	0.000358					1726	rs13239011	0.000586
1727	20038947/20125088	rs17148506	0.000586			3759	rs7739573	0.0003592					1727	rs17148506	0.000586
1728	20038947/20125088	rs3781523	0.000586			4414	rs2123348	0.0003593					1728	rs3781523	0.000586
1729	20038947/20125088	rs1240271	0.000586			1051	rs4680058	0.00036					1729	rs1240271	0.000586
1730	20038947/20125088	rs2044315	0.000586			1052	rs6832990	0.00036					1730	rs2044315	0.000586
1731	20038947/20125088	rs6069973	0.000586			1053	rs11730122	0.00036					1731	rs6069973	0.000586
1732	20038947/20125088	rs4171	0.000586			1054	rs9328483	0.00036					1732	rs4171	0.000586
1733	20038947/20125088	rs7692357	0.000588			1055	rs4960434	0.00036					1733	rs7692357	0.000588
1734	20038947/20125088	rs3850997	0.000588			1056	rs1360054	0.00036					1734	rs3850997	0.000588
1735	20038947/20125088	rs2590440	0.000589			1057	rs6937186	0.00036					1735	rs2590440	0.000589
1736	20038947/20125088	rs6875199	0.000589			1058	rs7356920	0.00036					1736	rs6875199	0.000589
1737	20038947/20125088	rs396672	0.000589			1059	rs7780759	0.00036					1737	rs396672	0.000589
1738	20038947/20125088	rs11075813	0.000589			4236	rs863086	0.0003601					1738	rs11075813	0.000589
1739	20038947/20125088	rs6037940	0.000589			3760	rs4906520	0.000360118					1739	rs6037940	0.000589
1740	20038947/20125088	rs1983353	0.00059			1060	rs6774197	0.000361					1740	rs1983353	0.00059
1741	20038947/20125088	rs4440554	0.00059			1061	rs9406143	0.000361					1741	rs4440554	0.00059
1742	20038947/20125088	rs11784532	0.00059			1062	rs6941771	0.000361					1742	rs11784532	0.00059
1743	20038947/20125088	rs4758053	0.00059			1063	rs2282401	0.000361					1743	rs4758053	0.00059
1744	20038947/20125088	rs6975927	0.000591			1064	rs4658019	0.000362					1744	rs6975927	0.000591
1745	20038947/20125088	rs2743411	0.000591			1065	rs9328484	0.000362					1745	rs2743411	0.000591
1746	20038947/20125088	rs16835476	0.000592			1066	rs12539091	0.000362					1746	rs16835476	0.000592
1747	20038947/20125088	rs3776121	0.000593			4415	rs1426163	0.0003627					1747	rs3776121	0.000593
1748	20038947/20125088	rs2024031	0.000593			1067	rs4551054	0.000363					1748	rs2024031	0.000593
1749	20038947/20125088	rs9415080	0.000593			1068	rs11971409	0.000363					1749	rs9415080	0.000593
1750	20038947/20125088	rs1416290	0.000593			1069	rs252815	0.000365					1750	rs1416290	0.000593
1751	20038947/20125088	rs4482479	0.000594			1070	rs763376	0.000365					1751	rs4482479	0.000594
1752	20038947/20125088	rs13236221	0.000594			1071	rs9937099	0.000365					1752	rs13236221	0.000594
1753	20038947/20125088	rs4243411	0.000595			1072	rs13038647	0.000365					1753	rs4243411	0.000595
1754	20038947/20125088	rs2219498	0.000595			3761	rs7762631	0.000365036					1754	rs2219498	0.000595
1755	20038947/20125088	rs526770	0.000595			1073	rs1410766	0.000366					1755	rs526770	0.000595
1756	20038947/20125088	rs2901098	0.000595			1074	rs6004011	0.000366					1756	rs2901098	0.000595
1757	20038947/20125088	rs17662127	0.000595			1075	rs992558	0.000367					1757	rs17662127	0.000595
1758	20038947/20125088	rs16981906	0.000595			1076	rs8141342	0.000367					1758	rs16981906	0.000595
1759	20038947/20125088	rs2063526	0.000596			1077	rs6004014	0.000367					1759	rs2063526	0.000596
1760	20038947/20125088	rs1928227	0.000596			1078	rs2725060	0.000368					1760	rs1928227	0.000596
1761	20038947/20125088	rs777229	0.000597			1079	rs10409161	0.000368					1761	rs777229	0.000597
1762	20038947/20125088	rs2731840	0.000597			1080	rs5996651	0.000368					1762	rs2731840	0.000597
1763	20038947/20125088	rs6539377	0.000597			3146	rs12155338	0.0003684					1763	rs6539377	0.000597
1764	20038947/20125088	rs10200283	0.000598			4237	rs6820517	0.0003686					1764	rs10200283	0.000598
1765	20038947/20125088	rs2336899	0.000599			1081	rs1021041	0.000369					1765	rs2336899	0.000599
1766	20038947/20125088	rs256940	0.000599			1082	rs4722238	0.000369					1766	rs256940	0.000599
1767	20038947/20125088	rs6589964	0.000599			1083	rs2040256	0.000369					1767	rs6589964	0.000599
1768	20038947/20125088	rs16907538	0.000599			1084	rs2219771	0.00037					1768	rs16907538	0.000599
1769	20038947/20125088	rs2325689	0.000599			1085	rs1328862	0.00037					1769	rs2325689	0.000599
1770	20038947/20125088	rs11862622	0.000599			1086	rs1347274	0.00037					1770	rs11862622	0.000599
1771	20038947/20125088	rs4797176	0.000599			3147	rs2182003	0.00037					1771	rs4797176	0.000599
1772	20038947/20125088	rs12759657	0.000601			4238	rs1039888	0.0003703					1772	rs12759657	0.000601
1773	20038947/20125088	rs627689	0.000601			1087	rs12048211	0.000371					1773	rs627689	0.000601
1774	20038947/20125088	rs9809315	0.000602			1088	rs7703999	0.000371					1774	rs9809315	0.000602
1775	20038947/20125088	rs17030382	0.000602			1089	rs1331591	0.000371					1775	rs17030382	0.000602
1776	20038947/20125088	rs6939268	0.000602			1090	rs4962487	0.000371					1776	rs6939268	0.000602
1777	20038947/20125088	rs10787621	0.000602			4239	rs9293757	0.0003718					1777	rs10787621	0.000602
1778	20038947/20125088	rs525362	0.000603			3762	rs17005789	0.000372645					1778	rs525362	0.000603
1779	20038947/20125088	rs11167683	0.000603			1091	rs1846968	0.000374					1779	rs11167683	0.000603
1780	20038947/20125088	rs237016	0.000603			1092	rs3779260	0.000374					1780	rs237016	0.000603
1781	20038947/20125088	rs2614166	0.000603			1093	rs7291786	0.000374					1781	rs2614166	0.000603
1782	20038947/20125088	rs11688879	0.000604			4240	rs12659408	0.0003744					1782	rs11688879	0.000604
1783	20038947/20125088	rs13081043	0.000604			4416	rs7681220	0.0003748					1783	rs13081043	0.000604
1784	20038947/20125088	rs17144437	0.000604			4417	rs4520153	0.0003749					1784	rs17144437	0.000604
1785	20038947/20125088	rs10210867	0.000606			1094	rs10402500	0.000375					1785	rs10210867	0.000606
1786	20038947/20125088	rs6625353	0.000606			3763	rs1430306	0.00037514					1786	rs6625353	0.000606
1787	20038947/20125088	rs777218	0.000607			1095	rs718502	0.000376					1787	rs777218	0.000607
1788	20038947/20125088	rs777236	0.000607			3764	rs6961403	0.000376315					1788	rs777236	0.000607
1789	20038947/20125088	rs4356025	0.000609			4241	rs11072961	0.0003765					1789	rs4356025	0.000609
1790	20038947/20125088	rs12279544	0.000609			1096	rs6817563	0.000377					1790	rs12279544	0.000609
1791	20038947/20125088	rs17131635	0.00061			1097	rs13148945	0.000377					1791	rs17131635	0.00061
1792	20038947/20125088	rs6915644	0.00061			1098	rs6597330	0.000377					1792	rs6915644	0.00061
1793	20038947/20125088	rs1959730	0.00061			3765	rs7561185	0.000377407					1793	rs1959730	0.00061
1794	20038947/20125088	rs11866757	0.00061			1099	rs1009280	0.000378					1794	rs11866757	0.00061
1795	20038947/20125088	rs1630067	0.00061			1100	rs3764942	0.000378					1795	rs1630067	0.00061
1796	20038947/20125088	rs4354625	0.000611			1101	rs718503	0.000378					1796	rs4354625	0.000611
1797	20038947/20125088	rs10165741	0.000612			1102	rs1335628	0.000378					1797	rs10165741	0.000612
1798	20038947/20125088	rs2072026	0.000612			1103	rs17057235	0.000379					1798	rs2072026	0.000612
1799	20038947/20125088	rs10499234	0.000613			1104	rs718504	0.000379					1799	rs10499234	0.000613
1800	20038947/20125088	rs966556	0.000613			1105	rs10085550	0.000379					1800	rs966556	0.000613
1801	20038947/20125088	rs4556893	0.000613			1106	rs2252653	0.000379					1801	rs4556893	0.000613
1802	20038947/20125088	rs485491	0.000613			3766	rs3946125	0.000379736					1802	rs485491	0.000613
1803	20038947/20125088	rs17500653	0.000614			1107	rs1439388	0.00038					1803	rs17500653	0.000614
1804	20038947/20125088	rs1789107	0.000614			1108	rs1414340	0.00038					1804	rs1789107	0.000614
1805	20038947/20125088	rs542338	0.000615			1109	rs9319577	0.00038					1805	rs542338	0.000615
1806	20038947/20125088	rs10813420	0.000615			4418	rs11079110	0.0003809					1806	rs10813420	0.000615
1807	20038947/20125088	rs6067411	0.000615			1110	rs10917760	0.000381					1807	rs6067411	0.000615
1808	20038947/20125088	rs6725607	0.000616			1111	rs4960411	0.000381					1808	rs6725607	0.000616
1809	20038947/20125088	rs17556221	0.000616			1112	rs217122	0.000381					1809	rs17556221	0.000616
1810	20038947/20125088	rs2896332	0.000616			4242	rs6586938	0.0003817					1810	rs2896332	0.000616
1811	20038947/20125088	rs1337730	0.000617			4243	rs6948425	0.0003819					1811	rs1337730	0.000617
1812	20038947/20125088	rs694723	0.000617			4244	rs1013612	0.0003819					1812	rs694723	0.000617
1813	20038947/20125088	rs616290	0.000617			1113	rs6597335	0.000382					1813	rs616290	0.000617
1814	20038947/20125088	rs10180192	0.000618			4419	rs7283689	0.0003826					1814	rs10180192	0.000618
1815	20038947/20125088	rs9308898	0.000618			1114	rs2125140	0.000383					1815	rs9308898	0.000618
1816	20038947/20125088	rs7662234	0.000618			1115	rs4400775	0.000383					1816	rs7662234	0.000618
1817	20038947/20125088	rs4509231	0.000619			4420	rs215	0.000383					1817	rs4509231	0.000619
1818	20038947/20125088	rs12261506	0.000619			1116	rs2327050	0.000384					1818	rs12261506	0.000619
1819	20038947/20125088	rs11605437	0.000619			1117	rs4783290	0.000384					1819	rs11605437	0.000619
1820	20038947/20125088	rs12788464	0.000619			3767	rs7765238	0.000384793					1820	rs12788464	0.000619
1821	20038947/20125088	rs1027611	0.000619			1118	rs10494793	0.000385					1821	rs1027611	0.000619
1822	20038947/20125088	rs473561	0.000619			1119	rs317749	0.000385					1822	rs473561	0.000619
1823	20038947/20125088	rs9606987	0.00062			1120	rs2271498	0.000387					1823	rs9606987	0.00062
1824	20038947/20125088	rs522677	0.000621			1121	rs34719399	0.000387					1824	rs522677	0.000621
1825	20038947/20125088	rs769653	0.000621			1122	rs2171724	0.000387					1825	rs769653	0.000621
1826	20038947/20125088	rs615909	0.000621			1123	rs3822789	0.000387					1826	rs615909	0.000621
1827	20038947/20125088	rs4355430	0.000622			1124	rs9406165	0.000387					1827	rs4355430	0.000622
1828	20038947/20125088	rs10065864	0.000622			1125	rs221178	0.000387					1828	rs10065864	0.000622
1829	20038947/20125088	rs6924805	0.000622			1126	rs7854401	0.000387					1829	rs6924805	0.000622
1830	20038947/20125088	rs1048531	0.000622			1127	rs1045737	0.000387					1830	rs1048531	0.000622
1831	20038947/20125088	rs7188893	0.000622			1128	rs7024708	0.000387					1831	rs7188893	0.000622
1832	20038947/20125088	rs17768133	0.000622			1129	rs5009027	0.000387					1832	rs17768133	0.000622
1833	20038947/20125088	rs12955596	0.000622			3148	rs17665827	0.0003871					1833	rs12955596	0.000622
1834	20038947/20125088	rs1888433	0.000622			3149	rs10481053	0.0003874					1834	rs1888433	0.000622
1835	20038947/20125088	rs2402668	0.000623			1130	rs7739249	0.000388					1835	rs2402668	0.000623
1836	20038947/20125088	rs7020045	0.000623			1131	rs9378554	0.000388					1836	rs7020045	0.000623
1837	20038947/20125088	rs9551113	0.000623			1132	rs10278659	0.000388					1837	rs9551113	0.000623
1838	20038947/20125088	rs7624392	0.000624			1133	rs6073819	0.000388					1838	rs7624392	0.000624
1839	20038947/20125088	rs11728774	0.000624			4421	rs709496	0.000388					1839	rs11728774	0.000624
1840	20038947/20125088	rs278341	0.000624			3768	rs13087711	0.000388593					1840	rs278341	0.000624
1841	20038947/20125088	rs11755695	0.000624			1134	rs10422830	0.000389					1841	rs11755695	0.000624
1842	20038947/20125088	rs6559901	0.000624			1135	rs1335644	0.00039					1842	rs6559901	0.000624
1843	20038947/20125088	rs10868366	0.000624			1136	rs5001130	0.00039					1843	rs10868366	0.000624
1844	20038947/20125088	rs10868375	0.000624			1137	rs1932276	0.00039					1844	rs10868375	0.000624
1845	20038947/20125088	rs1928229	0.000624			1138	rs4782736	0.00039					1845	rs1928229	0.000624
1846	20038947/20125088	rs663645	0.000624			1139	rs10754181	0.000391					1846	rs663645	0.000624
1847	20038947/20125088	rs661417	0.000625			1140	rs2327060	0.000391					1847	rs661417	0.000625
1848	20038947/20125088	rs6898040	0.000625			1141	rs2184582	0.000391					1848	rs6898040	0.000625
1849	20038947/20125088	rs1928228	0.000626			1142	rs1115079	0.000391					1849	rs1928228	0.000626
1850	20038947/20125088	rs11183128	0.000626			1143	rs6901765	0.000391					1850	rs11183128	0.000626
1851	20038947/20125088	rs12423691	0.000626			1144	rs9502715	0.000391					1851	rs12423691	0.000626
1852	20038947/20125088	rs7535498	0.000627			1145	rs6926759	0.000391					1852	rs7535498	0.000627
1853	20038947/20125088	rs10017110	0.000627			1146	rs969421	0.000391					1853	rs10017110	0.000627
1854	20038947/20125088	rs17148921	0.000628			1147	rs969420	0.000391					1854	rs17148921	0.000628
1855	20038947/20125088	rs1361396	0.000629			1148	rs7767780	0.000391					1855	rs1361396	0.000629
1856	20038947/20125088	rs12624059	0.000629			1149	rs7767926	0.000391					1856	rs12624059	0.000629
1857	20038947/20125088	rs1398129	0.000629			1150	rs4365970	0.000391					1857	rs1398129	0.000629
1858	20038947/20125088	rs1157438	0.000629			1151	rs4587214	0.000391					1858	rs1157438	0.000629
1859	20038947/20125088	rs4959499	0.000629			1152	rs6912374	0.000391					1859	rs4959499	0.000629
1860	20038947/20125088	rs13197490	0.000629			1153	rs6914276	0.000391					1860	rs13197490	0.000629
1861	20038947/20125088	rs12376940	0.000629			1154	rs2327064	0.000391					1861	rs12376940	0.000629
1862	20038947/20125088	rs7302019	0.000629			1155	rs7741403	0.000391					1862	rs7302019	0.000629
1863	20038947/20125088	rs7133840	0.000629			1156	rs12530968	0.000391					1863	rs7133840	0.000629
1864	20038947/20125088	rs420487	0.000629			1157	rs13073525	0.000392					1864	rs420487	0.000629
1865	20038947/20125088	rs12979857	0.000629			1158	rs905148	0.000392					1865	rs12979857	0.000629
1866	20038947/20125088	rs1512083	0.00063			1159	rs1335641	0.000392					1866	rs1512083	0.00063
1867	20038947/20125088	rs12252440	0.00063			1160	rs811260	0.000392					1867	rs12252440	0.00063
1868	20038947/20125088	rs670942	0.00063			1161	rs9392220	0.000392					1868	rs670942	0.00063
1869	20038947/20125088	rs9557398	0.00063			1162	rs10748923	0.000392					1869	rs9557398	0.00063
1870	20038947/20125088	rs17828205	0.00063			1163	rs11025138	0.000392					1870	rs17828205	0.00063
1871	20038947/20125088	rs11729131	0.000631			1164	rs12291286	0.000392					1871	rs11729131	0.000631
1872	20038947/20125088	rs11774825	0.000631			1165	rs13072975	0.000393					1872	rs11774825	0.000631
1873	20038947/20125088	rs12921188	0.000631			1166	rs1029166	0.000393					1873	rs12921188	0.000631
1874	20038947/20125088	rs805145	0.000632			1167	rs9505448	0.000393					1874	rs805145	0.000632
1875	20038947/20125088	rs4786999	0.000632			1168	rs10885862	0.000393					1875	rs4786999	0.000632
1876	20038947/20125088	rs3777308	0.000633			1169	rs8138555	0.000393					1876	rs3777308	0.000633
1877	20038947/20125088	rs10075599	0.000633			1170	rs5967256	0.000393					1877	rs10075599	0.000633
1878	20038947/20125088	rs12526008	0.000633			4422	rs1462943	0.0003932					1878	rs12526008	0.000633
1879	20038947/20125088	rs1538213	0.000633			1171	rs2756347	0.000394					1879	rs1538213	0.000633
1880	20038947/20125088	rs647465	0.000633			1172	rs7184056	0.000394					1880	rs647465	0.000633
1881	20038947/20125088	rs7921412	0.000633			3769	rs17036033	0.000394363					1881	rs7921412	0.000633
1882	20038947/20125088	rs12822464	0.000633			1173	rs1120392	0.000395					1882	rs12822464	0.000633
1883	20038947/20125088	rs2143	0.000633			1174	rs6421949	0.000396					1883	rs2143	0.000633
1884	20038947/20125088	rs12513654	0.000635			1175	rs1120393	0.000396					1884	rs12513654	0.000635
1885	20038947/20125088	rs16883571	0.000635			1176	rs2093005	0.000396					1885	rs16883571	0.000635
1886	20038947/20125088	rs4915175	0.000636			3770	rs11666105	0.000396287					1886	rs4915175	0.000636
1887	20038947/20125088	rs11949991	0.000636			4423	rs709477	0.0003968					1887	rs11949991	0.000636
1888	20038947/20125088	rs527658	0.000636			1177	rs1928183	0.000397					1888	rs527658	0.000636
1889	20038947/20125088	rs7904617	0.000637			1178	rs6597337	0.000397					1889	rs7904617	0.000637
1890	20038947/20125088	rs12790372	0.000637			1179	rs1506642	0.000397					1890	rs12790372	0.000637
1891	20038947/20125088	rs7203305	0.000637			1180	rs1506636	0.000397					1891	rs7203305	0.000637
1892	20038947/20125088	rs984277	0.000638			1181	rs11162796	0.000398					1892	rs984277	0.000638
1893	20038947/20125088	rs5000099	0.000638			1182	rs1577472	0.000398					1893	rs5000099	0.000638
1894	20038947/20125088	rs1716620	0.000639			1183	rs6546791	0.000399					1894	rs1716620	0.000639
1895	20038947/20125088	rs7661958	0.000639			1184	rs4678165	0.000399					1895	rs7661958	0.000639
1896	20038947/20125088	rs10040477	0.000639			1185	rs2351485	0.000399					1896	rs10040477	0.000639
1897	20038947/20125088	rs17701346	0.00064			1186	rs6870304	0.000399					1897	rs17701346	0.00064
1898	20038947/20125088	rs7746991	0.00064			1187	rs11952170	0.000399					1898	rs7746991	0.00064
1899	20038947/20125088	rs4148553	0.00064			1188	rs6421948	0.000399					1899	rs4148553	0.00064
1900	20038947/20125088	rs373378	0.00064			1189	rs1577471	0.0004					1900	rs373378	0.00064
1901	20038947/20125088	rs4660818	0.000641			1190	rs2143352	0.0004					1901	rs4660818	0.000641
1902	20038947/20125088	rs10954251	0.000641			1191	rs1219940	0.0004					1902	rs10954251	0.000641
1903	20038947/20125088	rs11879717	0.000641			1192	rs10880825	0.0004					1903	rs11879717	0.000641
1904	20038947/20125088	rs10908805	0.000642			1193	rs6026398	0.0004					1904	rs10908805	0.000642
1905	20038947/20125088	rs2173865	0.000642			3150	rs7311091	0.0004005					1905	rs2173865	0.000642
1906	20038947/20125088	rs11882595	0.000642			1194	rs581140	0.000401					1906	rs11882595	0.000642
1907	20038947/20125088	rs10918790	0.000643			1195	rs2756346	0.000401					1907	rs10918790	0.000643
1908	20038947/20125088	rs6604713	0.000643			1196	rs1414353	0.000401					1908	rs6604713	0.000643
1909	20038947/20125088	rs10495354	0.000643			4424	rs9511380	0.0004017					1909	rs10495354	0.000643
1910	20038947/20125088	rs693911	0.000644			1197	rs1898861	0.000402					1910	rs693911	0.000644
1911	20038947/20125088	rs13098418	0.000644			1198	rs7775274	0.000402					1911	rs13098418	0.000644
1912	20038947/20125088	rs2295603	0.000645			1199	rs6939827	0.000402					1912	rs2295603	0.000645
1913	20038947/20125088	rs4644624	0.000645			1200	rs1414352	0.000402					1913	rs4644624	0.000645
1914	20038947/20125088	rs10507955	0.000645			1201	rs2313475	0.000402					1914	rs10507955	0.000645
1915	20038947/20125088	rs6540056	0.000645			3771	rs4762546	0.00040201					1915	rs6540056	0.000645
1916	20038947/20125088	rs1194495	0.000646			3772	rs9328500	0.000402146					1916	rs1194495	0.000646
1917	20038947/20125088	rs6704058	0.000647			4425	rs962399	0.0004024					1917	rs6704058	0.000647
1918	20038947/20125088	rs4653135	0.000647			1202	rs9379210	0.000403					1918	rs4653135	0.000647
1919	20038947/20125088	rs11025135	0.000647			1203	rs9393019	0.000403					1919	rs11025135	0.000647
1920	20038947/20125088	rs468998	0.000648			1204	rs7046807	0.000403					1920	rs468998	0.000648
1921	20038947/20125088	rs12683136	0.000648			1205	rs1335640	0.000404					1921	rs12683136	0.000648
1922	20038947/20125088	rs10421060	0.000648			1206	rs1577470	0.000404					1922	rs10421060	0.000648
1923	20038947/20125088	rs13359057	0.00065			1207	rs2835939	0.000404					1923	rs13359057	0.00065
1924	20038947/20125088	rs17054710	0.00065			1208	rs4605865	0.000405					1924	rs17054710	0.00065
1925	20038947/20125088	rs2743403	0.00065			1209	rs1414342	0.000405					1925	rs2743403	0.00065
1926	20038947/20125088	rs6491547	0.000651			1210	rs9406158	0.000405					1926	rs6491547	0.000651
1927	20038947/20125088	rs11127890	0.000652			1211	rs1123093	0.000405					1927	rs11127890	0.000652
1928	20038947/20125088	rs767613	0.000652			1212	rs2835971	0.000405					1928	rs767613	0.000652
1929	20038947/20125088	rs17664531	0.000652			4426	rs1567461	0.0004052					1929	rs17664531	0.000652
1930	20038947/20125088	rs17100191	0.000652			1213	rs17156156	0.000406					1930	rs17100191	0.000652
1931	20038947/20125088	rs12879888	0.000652			1214	rs9379211	0.000406					1931	rs12879888	0.000652
1932	20038947/20125088	rs6126982	0.000652			1215	rs965706	0.000406					1932	rs6126982	0.000652
1933	20038947/20125088	rs6527012	0.000652			1216	rs7753192	0.000406					1933	rs6527012	0.000652
1934	20038947/20125088	rs594174	0.000654			1217	rs6938071	0.000406					1934	rs594174	0.000654
1935	20038947/20125088	rs795855	0.000654			1218	rs1319169	0.000406					1935	rs795855	0.000654
1936	20038947/20125088	rs278318	0.000654			1219	rs9406159	0.000406					1936	rs278318	0.000654
1937	20038947/20125088	rs2756339	0.000654			1220	rs1335636	0.000406					1937	rs2756339	0.000654
1938	20038947/20125088	rs7968165	0.000654			1221	rs1335637	0.000406					1938	rs7968165	0.000654
1939	20038947/20125088	rs4770708	0.000654			1222	rs986060	0.000406					1939	rs4770708	0.000654
1940	20038947/20125088	rs10127988	0.000655			1223	rs9393021	0.000406					1940	rs10127988	0.000655
1941	20038947/20125088	rs826937	0.000655			1224	rs6597327	0.000406					1941	rs826937	0.000655
1942	20038947/20125088	rs17422767	0.000655			1225	rs9406161	0.000406					1942	rs17422767	0.000655
1943	20038947/20125088	rs516182	0.000656			1226	rs6597326	0.000406					1943	rs516182	0.000656
1944	20038947/20125088	rs12127097	0.000657			1227	rs9406162	0.000406					1944	rs12127097	0.000657
1945	20038947/20125088	rs9513735	0.000657			1228	rs9405391	0.000406					1945	rs9513735	0.000657
1946	20038947/20125088	rs1034905	0.000657			1229	rs9406163	0.000406					1946	rs1034905	0.000657
1947	20038947/20125088	rs528227	0.000658			1230	rs2225766	0.000406					1947	rs528227	0.000658
1948	20038947/20125088	rs6935175	0.000658			1231	rs6932434	0.000406					1948	rs6935175	0.000658
1949	20038947/20125088	rs1194492	0.000658			1232	rs9392222	0.000406					1949	rs1194492	0.000658
1950	20038947/20125088	rs11625641	0.000658			1233	rs6959270	0.000406					1950	rs11625641	0.000658
1951	20038947/20125088	rs6067408	0.000658			3773	rs753947	0.00040612					1951	rs6067408	0.000658
1952	20038947/20125088	rs12526540	0.000659			1234	rs1034273	0.000407					1952	rs12526540	0.000659
1953	20038947/20125088	rs2828918	0.000659			1235	rs7450817	0.000407					1953	rs2828918	0.000659
1954	20038947/20125088	rs585476	0.00066			1236	rs9405395	0.000407					1954	rs585476	0.00066
1955	20038947/20125088	rs17817393	0.00066			1237	rs9379216	0.000407					1955	rs17817393	0.00066
1956	20038947/20125088	rs1556799	0.00066			1238	rs6918846	0.000407					1956	rs1556799	0.00066
1957	20038947/20125088	rs1088078	0.000662			1239	rs9392223	0.000407					1957	rs1088078	0.000662
1958	20038947/20125088	rs1963397	0.000662			1240	rs9328471	0.000407					1958	rs1963397	0.000662
1959	20038947/20125088	rs4921019	0.000662			1241	rs7774752	0.000407					1959	rs4921019	0.000662
1960	20038947/20125088	rs508269	0.000662			1242	rs9393023	0.000407					1960	rs508269	0.000662
1961	20038947/20125088	rs6963493	0.000662			1243	rs1034272	0.000407					1961	rs6963493	0.000662
1962	20038947/20125088	rs4364703	0.000662			1244	rs7341206	0.000407					1962	rs4364703	0.000662
1963	20038947/20125088	rs207502	0.000662			1245	rs7341381	0.000407					1963	rs207502	0.000662
1964	20038947/20125088	rs4857700	0.000663			1246	rs7341382	0.000407					1964	rs4857700	0.000663
1965	20038947/20125088	rs9513736	0.000663			1247	rs11243258	0.000407					1965	rs9513736	0.000663
1966	20038947/20125088	rs7140981	0.000663			1248	rs10273985	0.000407					1966	rs7140981	0.000663
1967	20038947/20125088	rs16836473	0.000664			1249	rs1442286	0.000407					1967	rs16836473	0.000664
1968	20038947/20125088	rs9878375	0.000664			1250	rs4899701	0.000407					1968	rs9878375	0.000664
1969	20038947/20125088	rs10859256	0.000664			1251	rs1292581	0.000407					1969	rs10859256	0.000664
1970	20038947/20125088	rs6959403	0.000665			3774	rs8140172	0.000407132					1970	rs6959403	0.000665
1971	20038947/20125088	rs207503	0.000665			1252	rs4678167	0.000408					1971	rs207503	0.000665
1972	20038947/20125088	rs207478	0.000665			1253	rs4921016	0.000408					1972	rs207478	0.000665
1973	20038947/20125088	rs12724035	0.000666			1254	rs4868865	0.000408					1973	rs12724035	0.000666
1974	20038947/20125088	rs355819	0.000666			1255	rs7341383	0.000408					1974	rs355819	0.000666
1975	20038947/20125088	rs4811045	0.000666			1256	rs1414344	0.000408					1975	rs4811045	0.000666
1976	20038947/20125088	rs7523119	0.000667			1257	rs9505455	0.000408					1976	rs7523119	0.000667
1977	20038947/20125088	rs2094635	0.000667			1258	rs1414345	0.000408					1977	rs2094635	0.000667
1978	20038947/20125088	rs6443465	0.000667			1259	rs9505454	0.000408					1978	rs6443465	0.000667
1979	20038947/20125088	rs4724999	0.000667			1260	rs1414346	0.000408					1979	rs4724999	0.000667
1980	20038947/20125088	rs6539369	0.000667			1261	rs6905237	0.000408					1980	rs6539369	0.000667
1981	20038947/20125088	rs7203798	0.000667			1262	rs11773023	0.000408					1981	rs7203798	0.000667
1982	20038947/20125088	rs580169	0.000668			1263	rs4910693	0.000408					1982	rs580169	0.000668
1983	20038947/20125088	rs4237492	0.000668			1264	rs7138223	0.000408					1983	rs4237492	0.000668
1984	20038947/20125088	rs12224185	0.000668			1265	rs4440510	0.000409					1984	rs12224185	0.000668
1985	20038947/20125088	rs12035637	0.000669			1266	rs1414347	0.000409					1985	rs12035637	0.000669
1986	20038947/20125088	rs6677048	0.000669			1267	rs7775909	0.000409					1986	rs6677048	0.000669
1987	20038947/20125088	rs2107480	0.000669			1268	rs1414348	0.000409					1987	rs2107480	0.000669
1988	20038947/20125088	rs10845213	0.000669			1269	rs1932285	0.000409					1988	rs10845213	0.000669
1989	20038947/20125088	rs7490744	0.000669			1270	rs1414350	0.000409					1989	rs7490744	0.000669
1990	20038947/20125088	rs4782797	0.000669			1271	rs1932282	0.000409					1990	rs4782797	0.000669
1991	20038947/20125088	rs12742810	0.00067			1272	rs7748404	0.000409					1991	rs12742810	0.00067
1992	20038947/20125088	rs2740989	0.00067			1273	rs4960423	0.000409					1992	rs2740989	0.00067
1993	20038947/20125088	rs12357302	0.000671			1274	rs9392224	0.000409					1993	rs12357302	0.000671
1994	20038947/20125088	rs136231	0.000671			1275	rs6902001	0.000409					1994	rs136231	0.000671
1995	20038947/20125088	rs777223	0.000672			1276	rs10773479	0.000409					1995	rs777223	0.000672
1996	20038947/20125088	rs7779099	0.000672			4427	rs9589390	0.000409					1996	rs7779099	0.000672
1997	20038947/20125088	rs192599	0.000672			1277	rs6438855	0.00041					1997	rs192599	0.000672
1998	20038947/20125088	rs10421106	0.000672			1278	rs4493781	0.00041					1998	rs10421106	0.000672
1999	20038947/20125088	rs4299347	0.000674			1279	rs6900007	0.00041					1999	rs4299347	0.000674
[truncated: 2,504 more rows]

## Sheet: S5_Gene list
SSRI 245				MDD 800				Common genes among two sets 29
S.No.	gene			S.No.	gene			S.No.	gene
1	CRHBP			1	STX18			1	BCKDHB
2	BCKDHB			2	RNF175			2	SLIT3
3	DEPDC2			3	MAML3			3	GRM7
4	SLC14A1			4	SCD5			4	CACNA1C
5	RRP12			5	ANXA6			5	PSMD13
6	C1orf107			6	WASL			6	ANKS1B
7	ACSS3			7	PRKAA1			7	RFTN1
8	KCNK2			8	DOK6			8	CNTN5
9	DNAH7			9	GOLM1			9	CAMK2D
10	SLIT3			10	CLDN20			10	AUTS2
11	TYSND1			11	IL23R			11	SORCS2
12	CYP2D6			12	GNAT2			12	APC
13	CDH5			13	RTN1			13	ALDH18A1
14	GRIA4			14	EFTUD1			14	CDH13
15	GRM7			15	SEMA5A			15	MAGI2
16	CACNA1C			16	ADD2			16	GYPC
17	PCSK5			17	KIF1A			17	SEMA5A
18	PSMD13			18	PDE11A			18	ZFHX3
19	KIF26B			19	IL1RAP			19	HTR1B
20	ADM			20	SP4			20	FOXP1
21	DCP1B			21	CARD11			21	PARD3B
22	ANKS1B			22	NOBOX			22	FAM19A2
23	RFTN1			23	SPATA5			23	WLS
24	RFK			24	SDK1			24	SLC44A3-AS1
25	GCNT1			25	TBXAS1			25	NRXN3
26	TPH2			26	CNTNAP2			26	RXFP1
27	CNTN5			27	PIGT			27	LINC02240
28	IL11			28	ARHGAP8			28	PDSS2
29	NEBL			29	GRID2			29	TRPM3
30	MDGA2			30	ADCY9
31	KIAA0802			31	NELL2
32	SLC27A1			32	ANKS1B
33	KIAA0888			33	SLC7A10
34	SNAP91			34	CLC
35	ABCB1			35	NLRP5
36	ATF3			36	DHDH
37	MCTP1			37	UNC13A
38	MCPH1			38	LHPP
39	GRK5			39	FBN3
40	MYO5B			40	CLSTN2
41	CAMK2D			41	LRP6
42	SLC44A3			42	UBR5
43	AUTS2			43	HIG2
44	PTPRM			44	CD48
45	ALK			45	PARD3B
46	GALNT13			46	ATXN7L2
47	WDR70			47	ESRRG
48	OPRM1			48	CNTNAP5
49	ADRA1A			49	UTRN
50	COMT			50	CCDC81
51	GSK3B			51	DYNC2H1
52	FKBP5			52	GFRA1
53	SLC6A4			53	TMEM16K
54	AFAP1L1			54	DSC3
55	CDH12			55	SMAD5
56	ADAMTS6			56	AGPAT2
57	PDLIM5			57	ADAMTSL3
58	REEP5			58	ABCC4
59	PRKCSH			59	TRA2A
60	SORCS2			60	NRG3
61	HLA-DMA			61	SH3RF3
62	AGPAT4			62	LPAR1
63	REPS1			63	MTHFD1L
64	ABCC1			64	OR51L1
65	BRD2			65	CD82
66	SGCD			66	ZNF214
67	HEXB			67	CHST11
68	TPH1			68	PPFIA2
69	HTR1A			69	CAMTA1
70	ADRA2A			70	CACNA1B
71	MTHFR			71	SHC3
72	ADRB1			72	PHC2
73	MTRR			73	LOC129881
74	SUPT4H1			74	FRMPD1
75	CHRM3			75	GLIS3
76	HTR2A			76	SOX5
77	CUX1			77	BCL2L14
78	PRICKLE1			78	PSMA5
79	PSMA7			79	FHIT
80	NGFR			80	TMEM206
81	TXNRD2			81	CDH13
82	MATN2			82	FAM19A2
83	NEGR1			83	C12orf56
84	C8orf79			84	TXNRD3
85	GDNF			85	TCTN3
86	GRHL2			86	C11orf65
87	APC			87	NOS1AP
88	CD3E			88	KHDC1
89	ENPP5			89	RPS6KA2
90	CYP3A4			90	CREB5
91	RPL3L			91	NRF1
92	CRHR2			92	PTPRD
93	ALDH18A1			93	SLC24A2
94	THOC5			94	TMEM38B
95	C21orf34			95	KCNQ1
96	C20orf82			96	OR51G2
97	RND1			97	OR52E2
98	CYP1A2			98	AMPD3
99	FGF14			99	NTF3
100	UST			100	HYDIN
101	GRIK2			101	ALPK1
102	CDH13			102	GDA
103	B4GALT6			103	RGS7
104	DRD2			104	CCBE1
105	KIAA1468			105	PTPRB
106	SLC6A2			106	EXOC6
107	CLOCK			107	ENTPD1
108	LRRC32			108	GRID1
109	SS18L1			109	SNF1LK2
110	GRIA3			110	SUV420H1
111	IMMP2L			111	KIAA1024L
112	GGH			112	SIRT3
113	WDR27			113	IL28RA
114	MAGI2			114	DBNDD2
115	GYPC			115	DCTD
116	GAD1			116	BPNT1
117	NR3C1			117	PDK4
118	FBXO32			118	TNFRSF17
119	SEMA5A			119	ERO1LB
120	FRY			120	CACNA1C
121	TRHDE			121	A2BP1
122	PHACTR1			122	SPNS1
123	ZDHHC21			123	PKP4
124	MYOM3			124	USP34
125	RGL1			125	CTNNA2
126	MAST4			126	ADCY3
127	ZFHX3			127	KCNJ3
128	NR3C2			128	FHL2
129	IGSF21			129	BFSP2
130	PIGN			130	AUTS2
131	SRP19			131	ASB15
132	PRKCE			132	BMP1
133	CSMD2			133	ATP6V1B2
134	BDNF			134	GNAI3
135	HTR1B			135	CSDA
136	LINGO2			136	GNPTAB
137	FOXP1			137	LATS2
138	KRT81			138	PTPN13
139	PARD3B			139	DAB1
140	LTBP1			140	FRZB
141	SLC25A26			141	LOC165186
142	KIAA1853			142	C20orf39
143	TSHR			143	DSCAM
144	APP			144	PRKG1
145	CUX2			145	ZPBP
146	TOMM20			146	GPR61
147	ALMS1			147	SORT1
148	DTNBP1			148	ADORA3
149	ARHGAP24			149	PACRG
150	CSGALNACT1			150	DLGAP3
151	FAM19A2			151	C14orf49
152	CNR1			152	DNAJC11
153	CAP2			153	AGBL4
154	E2F8			154	CNTN5
155	PARK2			155	SIGLEC11
156	KL			156	GOPC
157	FLJ20433			157	RAB38
158	GPR157			158	CSMD1
159	C1orf167			159	C12orf28
160	WLS			160	LGMN
161	SLC44A3-AS1			161	IRAK4
162	LINC01035			162	CLYBL
163	SLC26A9			163	ATXN2L
164	UTP25			164	EHD2
165	TRIM58			165	KIF16B
166	LINC01518			166	RBMS3
167	C11orf40			167	MAGI2
168	SBF2			168	PHKG1
169	SLC22A8			169	LMOD2
170	TEX49			170	COL22A1
171	DDX23			171	TBC1D15
172	KRT86			172	FMN1
173	BTG1			173	HERC2
174	LINC02391			174	WWOX
175	BTBD11			175	NUP93
176	SRRM4			176	LHFPL2
177	RIMBP2			177	TFEB
178	HOMEZ			178	PPP1R3A
179	PTCSC3			179	FLNB
180	NRXN3			180	NFIA
181	LINC02304			181	ZNF300
182	FAM189A1			182	HNT
183	TJP1			183	LRFN5
184	SEMA6D			184	DNAH17
185	ASB7			185	COLEC12
186	ABCC6			186	EPB41L3
187	NDUFAB1			187	KLHL29
188	LINC02128			188	COBLL1
189	LINC01568			189	CNTN4
190	C16orf95			190	OSBPL10
191	ATP1B2			191	FSTL5
192	CRHR1			192	NAMPT
193	MTCL1			193	DCBLD1
194	LINC01630			194	SEL1L2
195	RELCH			195	VWC2
196	ELAVL3			196	C1GALT1
197	PEPD			197	C6orf142
198	SLC17A7			198	LPHN2
199	MIR3681HG			199	ZCCHC7
200	LINC02572			200	DOK5
201	UPP2			201	GPR137B
202	LINC01090			202	OSBP2
203	ISM1			203	ADAMTS19
204	C20orf78			204	TBC1D21
205	RIN2			205	SLC25A21
206	KCNS1			206	ZFHX4
207	LSM14B			207	PDE1A
208	MIR99AHG			208	GRM7
209	DGCR5			209	SORBS2
210	LINC02008			210	SLC39A8
211	ALCAM			211	C8orf4
212	EIF5A2			212	ACVR2A
213	RASGEF1B			213	SH3TC2
214	LINC02172			214	SGPP2
215	RXFP1			215	PPP2R5A
216	TAS2R1			216	CADM2
217	MTMR12			217	ATOH8
218	OSMR			218	GMEB2
219	FAM169A			219	RYR3
220	LINC01340			220	PCDHA9
221	LINC02240			221	MACROD2
222	CDYL			222	ADAMTSL1
223	ADTRP			223	MYH14
224	MEI4			224	PCCA
225	PDSS2			225	TBL1X
226	PRKN			226	PCDHA10
227	LINC00574			227	PCDHAC1
228	ZNF727			228	FRMD4A
229	ZC3HAV1L			229	MBP
230	HIPK2			230	HIVEP3
231	ANGPT2			231	A3GALT2
232	TRMT9B			232	NEK11
233	PREX2			233	TMEM108
234	STMN2			234	ERBB4
235	C8orf37-AS1			235	LASS6
236	PVT1			236	TMTC1
237	TRPM3			237	KSR2
238	ASTN2			238	WFDC9
239	TTLL11			239	FRMD4B
240	OR1J1			240	FOXP1
241	PAEP			241	CDS1
242	EXD3			242	TTC7A
243	PTCHD1			243	SLC22A16
244	BCOR			244	NKAIN2
245	LINC02595			245	SLC6A1
				246	PDE6A
				247	TNIP1
				248	SCN3B
				249	DNAH5
				250	CCDC85A
				251	ITGB5
				252	WAPAL
				253	TLL2
				254	CCNY
				255	BCKDHB
				256	REEP1
				257	NAALADL2
				258	MAP3K5
				259	C14orf126
				260	DOCK8
				261	ABLIM1
				262	BCCIP
				263	THSD4
				264	NRXN3
				265	FTO
				266	IVL
				267	HS1BP3
				268	CRISPLD2
				269	KALRN
				270	IGF2BP3
				271	YIPF1
				272	CDH4
				273	GLYAT
				274	DVL3
				275	CENPI
				276	C2orf55
				277	MAK
				278	FMO2
				279	KCTD14
				280	OTOP2
				281	ADCY2
				282	FCRL1
				283	TICAM2
				284	WWC1
				285	MPO
				286	LAMA4
				287	TRIM26
				288	GABRG3
				289	BCAS1
				290	RREB1
				291	LOC389073
				292	SRGAP3
				293	JAZF1
				294	CTSC
				295	GK
				296	KIAA1217
				297	ZKSCAN4
				298	KRTAP26-1
				299	KRTAP27-1
				300	SYS1
				301	TCF7L1
				302	RAD51L1
				303	MCM7
				304	MICAL2
				305	SIDT1
				306	TFB1M
				307	CAMK2D
				308	PRSS16
				309	CYB561D1
				310	PPA2
				311	LPO
				312	GPC5
				313	PDSS2
				314	OCIAD2
				315	NECAP1
				316	MAFF
				317	RGS22
				318	FSTL4
				319	ARL15
				320	PCDHA4
				321	EFNA5
				322	SEMA3E
				323	FEM1C
				324	ENOSF1
				325	CDO1
				326	SLIT3
				327	TARBP1
				328	SLC26A4
				329	RAB6B
				330	TRPS1
				331	GLOD4
				332	SYN3
				333	C6orf151
				334	KIAA1432
				335	KCNJ6
				336	C10orf26
				337	CPLX1
				338	ALS2
				339	FRAG1
				340	TCF4
				341	XKR4
				342	RAP1B
				343	ALDH18A1
				344	TRPM3
				345	CPT1A
				346	NLRP13
				347	LOC345222
				348	CPVL
				349	RORA
				350	ACCN5
				351	BAT2
				352	FAM83E
				353	WDR54
				354	ABI3BP
				355	HKDC1
				356	RAPSN
				357	PTPRO
				358	ACOX3
				359	RABL5
				360	VWF
				361	PLD2
				362	USP48
				363	PCDHA6
				364	GTF3C4
				365	SLC24A3
				366	CYP39A1
				367	SSR3
				368	RIPK2
				369	SORCS2
				370	NMNAT2
				371	C10orf137
				372	DMD
				373	UBASH3B
				374	ELAVL4
				375	ERCC5
				376	FRMD6
				377	A1CF
				378	C10orf32
				379	ACTR3B
				380	RXFP1
				381	EXOC6B
				382	LPHN3
				383	ZCCHC14
				384	CXorf36
				385	PCLO
				386	TMEM53
				387	CLRN1
				388	CD96
				389	SCGN
				390	HECW1
				391	MLZE
				392	TEX10
				393	LMO1
				394	PTPRR
				395	PARP4
				396	TNFRSF19
				397	CYFIP1
				398	KIAA1199
				399	FCHO1
				400	DYSF
				401	SLC36A1
				402	RNASE4
				403	PCDHA1
				404	NTNG1
				405	CTDP1
				406	BPIL2
				407	PRND
				408	PRNT
				409	WFDC8
				410	PCSK9
				411	GSTM4
				412	APOA5
				413	GPRIN3
				414	CLLU1
				415	RARB
				416	SATB1
				417	SORCS1
				418	PSMD13
				419	S100PBP
				420	GALNT14
				421	TUBA4A
				422	GYPC
				423	D4S234E
				424	WDFY3
				425	UGT2A1
				426	COL23A1
				427	TMEM174
				428	ADRA1B
				429	RFTN1
				430	C6orf97
				431	SASH1
				432	LARGE
				433	NCALD
				434	C8orf34
				435	SAMD5
				436	HSDL2
				437	TR2IT1
				438	ETS1
				439	ZC3H18
				440	ADAMTS15
				441	RAB11FIP1
				442	MYOCD
				443	COL5A2
				444	PIGR
				445	NSL1
				446	FCRL3
				447	ZNF362
				448	GABRB3
				449	SLC35F3
				450	SSB
				451	BMPR2
				452	RBM47
				453	EPHB6
				454	C7orf10
				455	RG9MTD3
				456	RASEF
				457	TACC2
				458	PAPSS2
				459	MAML2
				460	PC
				461	CRYGA
				462	RFFL
				463	GPC6
				464	DLST
				465	C14orf38
				466	DEF8
				467	LY6G6D
				468	TOM1L1
				469	MSI2
				470	CDH2
				471	MAPK4
				472	EFCAB6
				473	ALAD
				474	LEPREL1
				475	CTNNA1
				476	DNAH3
				477	DBC1
				478	C16orf85
				479	MPP4
				480	BACE2
				481	ACSL1
				482	BMP6
				483	HLA-DQA1
				484	LRRK1
				485	ESR1
				486	TRPC7
				487	TNFSF13B
				488	SOAT2
				489	ATAD1
				490	RUNX1
				491	ROBO1
				492	BOC
				493	FBXO31
				494	NFATC2IP
				495	FAM114A1
				496	EGFL7
				497	PCDHA8
				498	PCDHA13
				499	TMED7
				500	PCDHA7
				501	PCDHA3
				502	ANG
				503	PCDHA2
				504	PCDHA11
				505	PCDHA12
				506	PCDHA5
				507	PLAC4
				508	PCDHAC2
				509	TTC34
				510	SPSB1
				511	KAZN
				512	LUZP1
				513	IFNLR1
				514	FNDC5
				515	SMAP2
				516	NFYC
				517	ARMH1
				518	USP24
				519	C1orf141
				520	WLS
				521	TYW3
				522	ADGRL2
				523	SAMD13
				524	SLC44A3-AS1
				525	LINC01708
				526	AMPD2
				527	LRIF1
				528	TMIGD3
				529	NGF-AS1
				530	GJA8
				531	LINC01527
				532	SPRR4
				533	SPRR2B
				534	SPRR2E
				535	FCRL4
				536	OLFML2B
				537	LINC01363
				538	CACNA1E
				539	LINC01344
				540	LINC01701
				541	IGFN1
				542	GALNT2
				543	ERO1B
				544	AKR1E2
				545	PFKFB3
				546	LINC01517
				547	LYZL1
				548	GJD4
				549	TMEM72-AS1
				550	ANK3
				551	WAPL
				552	LIPA
				553	HECTD2-AS1
				554	WBP1L
				555	BORCS7-ASMT
				556	WDR11-AS1
				557	CPXM2
				558	EDRF1
				559	RIC8A
				560	PGAP2
				561	MMP26
				562	OR51A7
				563	INSC
				564	NAV2
				565	PSMC3
				566	GLYATL1
				567	LRFN4
				568	KMT5B
				569	GAL
				570	TESMIN
				571	TENM4
				572	MIR4300HG
				573	DISC1FP1
				574	KDELC2
				575	SIK2
				576	ZPR1
				577	GRAMD1B
				578	NTM
				579	CLEC4E
				580	YBX3
				581	LINC02366
				582	LINC01489
				583	LRMP
				584	PUS7L
				585	WNT1
				586	IGFBP6
				587	AVPR1A
				588	CPM
				589	MYRFL
				590	LINC01619
				591	LINC02397
				592	DRAM1
				593	CASC18
				594	MAP1LC3B2
				595	LINC02423
				596	GOLGA3
				597	SLC25A15
				598	SIAH3
				599	LINC02335
				600	LINC01080
				601	LINC00333
				602	LINC00460
				603	LINC01070
				604	OR5AU1
				605	LINC02306
				606	LINC02588
				607	DTD2
				608	EGLN3
				609	LINC02307
				610	DDHD1
				611	LINC02284
				612	CCDC175
				613	PLEK2
				614	RAD51B
				615	LINC02288
				616	LINC00911
				617	CCDC197
				618	SYNE3
				619	LINC02325
				620	NIPA2
				621	C15orf53
				622	TLN2
				623	CEMIP
				624	EFL1
				625	LINC02254
				626	RBFOX1
				627	NPIPB2
				628	SHISA9
				629	HS3ST2
				630	LINC02165
				631	LINC00922
				632	ZFHX3
				633	FENDRR
				634	LINC02188
				635	RPRML
				636	OTOP3
				637	PIEZO2
				638	AQP4-AS1
				639	ZBTB7C
				640	LINC01929
				641	BOD1L2
				642	LINC02565
				643	SEC11C
				644	LINC01541
				645	LINC00661
				646	LGALS14
				647	NOP53
				648	RPL18
				649	ZNF701
				650	ZNF525
				651	ZNF765
				652	LINC01250
				653	TOGARAM2
				654	PCARE
				655	EHD3
				656	MIR4432HG
				657	RTKN
				658	KIAA1211L
				659	IL1R1
				660	TMEM182
				661	MIR4435-2HG
				662	ZC3H6
				663	RPRM
				664	PKP4-AS1
				665	CERS6
				666	CCDC173
				667	UBR3
				668	ZNF804A
				669	CAVIN2
				670	VWC2L
				671	PID1
				672	MROH2A
				673	PDYN-AS1
				674	SYNDIG1
				675	TP53TG5
				676	SYS1-DBNDD2
				677	ZNF217
				678	APCDD1L-DT
				679	MIR646HG
				680	SAMSN1
				681	NRIP1
				682	LINC01673
				683	CLDN17
				684	KRTAP23-1
				685	KRTAP13-2
				686	ERG
				687	HDHD5
				688	CABIN1
				689	MIAT
				690	BPIFC
				691	LARGE1
				692	APOL6
				693	CACNA1I
				694	LMCD1-AS1
				695	PLCL2
				696	ZNF385D
				697	THRB-AS1
				698	SCN10A
				699	ANO10
				700	ROBO2
				701	CSNKA2IP
				702	C3orf85
				703	ZNF80
				704	PARP15
				705	MGLL
				706	LINC00578
				707	C3orf70
				708	LINC01991
				709	P3H2
				710	HTT
				711	NSG1
				712	SMIM20
				713	ADGRL3
				714	WDFY3-AS2
				715	PYURF
				716	CCSER1
				717	ASIC5
				718	LINC01612
				719	LINC02512
				720	TENM3
				721	ENPP6
				722	F11-AS1
				723	LINC02145
				724	PDZD2
				725	LINC02107
				726	GZMK
				727	C5orf67
				728	NLN
				729	LINC01331
				730	NREP
				731	APC
				732	TMED7-TICAM2
				733	LINC02147
				734	LINC02148
				735	LINC02208
				736	LINC02240
				737	CCDC192
				738	LINC01184
				739	FBN2
				740	SMAD5-AS1
				741	SMIM3
				742	IRGM
				743	HAND1
				744	EBF1
				745	LINC01847
				746	PTTG1
				747	TENM2
				748	LINC01485
				749	SNRNP48
				750	SLC35B3
				751	POM121L2
				752	ZSCAN12
				753	MUC22
				754	HLA-B
				755	BAG6
				756	MPIG6B
				757	TBCC
				758	MLIP
				759	EYS
				760	DPPA5
				761	HTR1B
				762	PRDM13
				763	HDAC2-AS2
				764	HS3ST5
				765	ROS1
				766	NUS1
				767	CCDC170
				768	TIAM2
				769	IGF2R
				770	QKI
				771	DACT2
				772	LINC01615
				773	DGKB
				774	AGMO
				775	SUGCT
				776	SUMF2
				777	CD36
				778	SGCE
				779	ASB4
				780	IFT22
				781	HILPDA
				782	GIMAP8
				783	TCIM
				784	CLVS1
				785	HAS2-AS1
				786	ANXA13
				787	PCAT1
				788	GSDMC
				789	LINC02055
				790	RIC1
				791	TRMT10B
				792	FRMD3
				793	FBP1
				794	INVS
				795	BRINP1
				796	ADGRD2
				797	PTGES
				798	DIPK2B
				799	DRP2
				800	TMEM31

## Sheet: S6_Pathways
SSRI				MDD				S.No.	Overlapped between SSRI and MDD		Pathways from 29 common genes
S.No.	description	pValue		S.No.	description	pValue					description	pValue
1	Neuroactive ligand-receptor interaction	2.13475e-08		1	Circadian entrainment	0.000145825		1	Cushing syndrome		Cushing syndrome	0.00509421
2	Serotonergic synapse	5.13692e-05		2	Morphine addiction	0.000370201		2	Retrograde endocannabinoid signaling		Axon guidance	0.00726861
3	cAMP signaling pathway	0.000180201		3	GABAergic synapse	0.00111002		3	Axon guidance		cAMP signaling pathway	0.0103445
4	Dopaminergic synapse	0.000740854		4	Cushing syndrome	0.00117662		4	cAMP signaling pathway		Long-term potentiation	0.0104053
5	Folate biosynthesis	0.00663014		5	Cholinergic synapse	0.00211933		5	Glutamatergic synapse		Amphetamine addiction	0.010706
6	Glutamatergic synapse	0.00712317		6	Axon guidance	0.00389634		6	Insulin secretion		Taste transduction	0.015668
7	Taste transduction	0.00793947		7	Calcium signaling pathway	0.00579024		7	Gap junction		Insulin secretion	0.016392
8	Cushing syndrome	0.00819545		8	Regulation of lipolysis in adipocytes	0.0120972		8	Gastric acid secretion		GnRH signaling pathway	0.0194291
9	Antifolate resistance	0.010859		9	Arrhythmogenic right ventricular cardiomyopathy (ARVC)	0.01402		9	Salivary secretion		Circadian entrainment	0.020625
10	Amphetamine addiction	0.0186783		10	PPAR signaling pathway	0.0161313					Aldosterone synthesis and secretion	0.020625
11	Cell adhesion molecules (CAMs)	0.0207978		11	Retrograde endocannabinoid signaling	0.016753					Neuroactive ligand-receptor interaction	0.0250267
12	Bile secretion	0.0215417		12	Purine metabolism	0.0218287					Cholinergic synapse	0.0275073
13	Tryptophan metabolism	0.0216641		13	Hippo signaling pathway	0.0218602					Glutamatergic synapse	0.0284252
14	Nicotine addiction	0.0216641		14	Cortisol synthesis and secretion	0.0261747					Serotonergic synapse	0.0288889
15	Retrograde endocannabinoid signaling	0.0234423		15	Neurotrophin signaling pathway	0.0263308					Dopaminergic synapse	0.0367167
16	Gastric acid secretion	0.0257578		16	Melanogenesis	0.0277087					Signaling pathways regulating pluripotency of stem cells	0.040908
17	ABC transporters	0.0278222		17	Fructose and mannose metabolism	0.0289522					Adrenergic signaling in cardiomyocytes	0.043617
18	cGMP-PKG signaling pathway	0.0353516		18	Glucagon signaling pathway	0.030692					Wnt signaling pathway	0.0447194
19	Glycosaminoglycan biosynthesis	0.0354929		19	Platelet activation	0.0317148					MicroRNAs in cancer	0.0469556
20	Insulin secretion	0.0383451		20	Insulin secretion	0.0318715					Oxytocin signaling pathway	0.0480893
21	Gap junction	0.0427007		21	Cholesterol metabolism	0.0321683					Terpenoid backbone biosynthesis	0.0502648
22	Salivary secretion	0.0457539		22	Adrenergic signaling in cardiomyocytes	0.0332563
23	Protein export	0.0459139		23	Phospholipase D signaling pathway	0.0360655
24	Axon guidance	0.0472838		24	Gap junction	0.0375004
				25	Sulfur metabolism	0.0388419
				26	Tight junction	0.0409534
				27	Salivary secretion	0.0415955
				28	Phagosome	0.0454747
				29	Oxytocin signaling pathway	0.0454747
				30	Gastric acid secretion	0.0510239
				31	Glutamatergic synapse	0.0510621
				32	cAMP signaling pathway	0.0528506

## Sheet: S7_KEGG pathway detail
SSRI gene set KEGG enrichment
geneSet	description	pValue	FDR	overlapId	genes
hsa04080	Neuroactive ligand-receptor interaction	2.13475e-08	7.02333e-06	1131;1268;1394;1395;148;150;153;1813;2892;2893;2898;2908;2917;3350;3351;3356;4988;59350;7253	GRIA4;GRM7;OPRM1;ADRA1A;HTR1A;ADRA2A;ADRB1;CHRM3;HTR2A;CRHR2;GRIK2;DRD2;GRIA3;NR3C1;HTR1B;TSHR;CNR1;CRHR1;RXFP1
hsa04726	Serotonergic synapse	5.13692e-05	0.00845023	121278;1565;3350;3351;3356;351;6532;7166;775	CYP2D6;CACNA1C;TPH2;SLC6A4;TPH1;HTR1A;HTR2A;HTR1B;APP
hsa04024	cAMP signaling pathway	0.000180201	0.0197621	153;1813;2892;2893;3350;3351;482;627;7253;775;817	GRIA4;CACNA1C;CAMK2D;HTR1A;ADRB1;DRD2;GRIA3;BDNF;HTR1B;TSHR;ATP1B2
hsa04728	Dopaminergic synapse	0.000740854	0.0609352	1312;1813;2892;2893;2932;775;817;9575	GRIA4;CACNA1C;CAMK2D;COMT;GSK3B;DRD2;CLOCK;GRIA3
hsa00790	Folate biosynthesis	0.00663014	0.337038	121278;7166;8836	TPH2;TPH1;GGH
hsa04724	Glutamatergic synapse	0.00712317	0.337038	2892;2893;2898;2917;57030;775	GRIA4;GRM7;CACNA1C;GRIK2;GRIA3;SLC17A7
hsa04742	Taste transduction	0.00793947	0.337038	1131;3350;3351;50834;775	CACNA1C;HTR1A;CHRM3;HTR1B;TAS2R1
hsa04934	Cushing syndrome	0.00819545	0.337038	1394;1395;2932;324;3776;775;817	KCNK2;CACNA1C;CAMK2D;GSK3B;APC;CRHR2;CRHR1
hsa01523	Antifolate resistance	0.010859	0.396956	4363;4524;8836	ABCC1;MTHFR;GGH
hsa05031	Amphetamine addiction	0.0186783	0.509107	2892;2893;775;817	GRIA4;CACNA1C;CAMK2D;GRIA3
hsa04514	Cell adhesion molecules (CAMs)	0.0207978	0.509107	1003;214;257194;3108;5797;9369	CDH5;PTPRM;HLA-DMA;NEGR1;NRXN3;ALCAM
hsa04976	Bile secretion	0.0215417	0.509107	1576;482;5243;9376	ABCB1;CYP3A4;SLC22A8;ATP1B2
hsa00380	Tryptophan metabolism	0.0216641	0.509107	121278;1544;7166	TPH2;TPH1;CYP1A2
hsa05033	Nicotine addiction	0.0216641	0.509107	2892;2893;57030	GRIA4;GRIA3;SLC17A7
hsa04723	Retrograde endocannabinoid signaling	0.0234423	0.514168	1268;2892;2893;4706;57030;775	GRIA4;CACNA1C;GRIA3;CNR1;NDUFAB1;SLC17A7
hsa04971	Gastric acid secretion	0.0257578	0.529645	1131;3776;482;817	KCNK2;CAMK2D;CHRM3;ATP1B2
hsa02010	ABC transporters	0.0278222	0.538442	368;4363;5243	ABCB1;ABCC1;ABCC6
hsa04022	cGMP-PKG signaling pathway	0.0353516	0.614587	148;150;153;482;5581;775	CACNA1C;ADRA1A;ADRA2A;ADRB1;PRKCE;ATP1B2
hsa00532	Glycosaminoglycan biosynthesis	0.0354929	0.614587	10090;55790	UST;CSGALNACT1
hsa04911	Insulin secretion	0.0383451	0.630776	1131;482;775;817	CACNA1C;CAMK2D;CHRM3;ATP1B2
hsa04540	Gap junction	0.0427007	0.648182	153;1813;3356;7082	ADRB1;HTR2A;DRD2;TJP1
hsa04970	Salivary secretion	0.0457539	0.648182	1131;148;153;482	ADRA1A;ADRB1;CHRM3;ATP1B2
hsa03060	Protein export	0.0459139	0.648182	6728;83943	IMMP2L;SRP19
hsa04360	Axon guidance	0.0472838	0.648182	27289;2932;6586;80031;817;9037	SLIT3;CAMK2D;GSK3B;RND1;SEMA5A;SEMA6D
hsa04713	Circadian entrainment	0.0556279	0.688239	2892;2893;775;817	GRIA4;CACNA1C;CAMK2D;GRIA3
hsa04925	Aldosterone synthesis and secretion	0.0556279	0.688239	482;5581;775;817	CACNA1C;CAMK2D;PRKCE;ATP1B2
hsa04020	Calcium signaling pathway	0.0564816	0.688239	1131;148;153;3356;775;817	CACNA1C;CAMK2D;ADRA1A;ADRB1;CHRM3;HTR2A
hsa00140	Steroid hormone biosynthesis	0.0606405	0.712525	1312;1544;1576	COMT;CYP3A4;CYP1A2
hsa04261	Adrenergic signaling in cardiomyocytes	0.0647303	0.734354	148;153;482;775;817	CACNA1C;CAMK2D;ADRA1A;ADRB1;ATP1B2
hsa00591	Linoleic acid metabolism	0.0695604	0.762846	1544;1576	CYP3A4;CYP1A2
hsa00232	Caffeine metabolism	0.0727608	0.764063	1544	CYP1A2
hsa05206	MicroRNAs in cancer	0.0743161	0.764063	27086;324;4363;5243;5581	ABCB1;ABCC1;APC;PRKCE;FOXP1
hsa00512	Mucin type O-glycan biosynthesis	0.078163	0.779261	114805;2650	GCNT1;GALNT13
hsa00640	Propanoate metabolism	0.0825836	0.799118	594;79611	BCKDHB;ACSS3
hsa00982	Drug metabolism	0.093155	0.875657	1544;1565;1576	CYP2D6;CYP3A4;CYP1A2
hsa04722	Neurotrophin signaling pathway	0.103058	0.915583	2932;4804;627;817	CAMK2D;GSK3B;NGFR;BDNF
hsa00980	Metabolism of xenobiotics by cytochrome P450	0.10531	0.915583	1544;1565;1576	CYP2D6;CYP3A4;CYP1A2
hsa04960	Aldosterone-regulated sodium reabsorption	0.105751	0.915583	4306;482	NR3C2;ATP1B2
hsa00740	Riboflavin metabolism	0.113873	0.960622	55312	RFK
hsa04940	Type I diabetes mellitus	0.135504	1	2571;3108	HLA-DMA;GAD1
MDD gene set KEGG enrichment
geneSet	description	pValue	FDR	overlapId	genes
hsa04713	Circadian entrainment	0.000145825	0.0479763	108;109;115;2773;3760;3763;5592;6263;775;817;8911;9722	ADCY9;NOS1AP;CACNA1C;ADCY3;KCNJ3;GNAI3;PRKG1;RYR3;ADCY2;CAMK2D;KCNJ6;CACNA1I
hsa05032	Morphine addiction	0.000370201	0.060898	108;109;115;2562;2567;2773;3760;3763;50940;5136;774	PDE11A;ADCY9;CACNA1B;ADCY3;KCNJ3;GNAI3;PDE1A;ADCY2;GABRG3;KCNJ6;GABRB3
hsa04727	GABAergic synapse	0.00111002	0.0967767	108;109;115;2562;2567;2773;3763;6529;774;775	ADCY9;CACNA1B;CACNA1C;ADCY3;GNAI3;SLC6A1;ADCY2;GABRG3;KCNJ6;GABRB3
hsa04934	Cushing syndrome	0.00117662	0.0967767	108;109;115;1857;2773;324;50940;5908;7471;775;817;83439;8911;9586	PDE11A;ADCY9;CREB5;CACNA1C;ADCY3;GNAI3;DVL3;ADCY2;TCF7L1;CAMK2D;RAP1B;WNT1;CACNA1I;APC
hsa04725	Cholinergic synapse	0.00211933	0.139452	108;109;115;2773;3760;3763;3784;774;775;817;9586	ADCY9;CACNA1B;CREB5;KCNQ1;CACNA1C;ADCY3;KCNJ3;GNAI3;ADCY2;CAMK2D;KCNJ6
hsa04360	Axon guidance	0.00389634	0.213649	1946;2051;22854;2773;3983;6091;6092;6586;659;817;9037;91653;9723;9901	SEMA5A;GNAI3;ABLIM1;SRGAP3;CAMK2D;EFNA5;SEMA3E;SLIT3;NTNG1;BMPR2;EPHB6;ROBO1;BOC;ROBO2
hsa04020	Calcium signaling pathway	0.00579024	0.272141	108;109;115;147;2066;5136;5260;552;6263;774;775;777;817;8911	ADCY9;CACNA1B;CACNA1C;ADCY3;PHKG1;PDE1A;RYR3;ERBB4;ADCY2;CAMK2D;ADRA1B;CACNA1E;AVPR1A;CACNA1I
hsa04923	Regulation of lipolysis in adipocytes	0.0120972	0.497333	108;109;11343;115;2773;5592	ADCY9;ADCY3;GNAI3;PRKG1;ADCY2;MGLL
hsa05412	Arrhythmogenic right ventricular cardiomyopathy (ARVC)	0.01402	0.497333	1000;1495;1496;1756;3693;775;83439	CACNA1C;CTNNA2;ITGB5;TCF7L1;DMD;CDH2;CTNNA1
hsa03320	PPAR signaling pathway	0.0161313	0.497333	116519;1374;2180;2710;79966;8310;948	SCD5;GK;CPT1A;ACOX3;APOA5;ACSL1;CD36
hsa04723	Retrograde endocannabinoid signaling	0.016753	0.497333	108;109;11343;115;2562;2567;2773;3760;3763;774;775	ADCY9;CACNA1B;CACNA1C;ADCY3;KCNJ3;GNAI3;ADCY2;GABRG3;KCNJ6;GABRB3;MGLL
hsa00230	Purine metabolism	0.0218287	0.497333	108;109;115;2272;271;272;50940;5136;5145;9060;953;9615	PDE11A;ADCY9;FHIT;AMPD3;GDA;ENTPD1;ADCY3;PDE1A;PDE6A;ADCY2;PAPSS2;AMPD2
hsa04390	Hippo signaling pathway	0.0218602	0.497333	122786;1495;1496;1857;23286;26524;324;654;659;7471;83439	CTNNA2;LATS2;DVL3;WWC1;TCF7L1;FRMD6;BMPR2;CTNNA1;BMP6;WNT1;APC
hsa04927	Cortisol synthesis and secretion	0.0261747	0.497333	108;109;115;775;8911;9586	ADCY9;CREB5;CACNA1C;ADCY3;ADCY2;CACNA1I
hsa04722	Neurotrophin signaling pathway	0.0263308	0.497333	4217;4908;51135;53358;5908;6196;6272;817;8767	SHC3;RPS6KA2;NTF3;SORT1;IRAK4;MAP3K5;CAMK2D;RAP1B;RIPK2
hsa04916	Melanogenesis	0.0277087	0.497333	108;109;115;1857;2773;7471;817;83439	ADCY9;ADCY3;GNAI3;DVL3;ADCY2;TCF7L1;CAMK2D;WNT1
hsa00051	Fructose and mannose metabolism	0.0289522	0.497333	2203;5209;55556;80201	ENOSF1;HKDC1;PFKFB3;FBP1
hsa04922	Glucagon signaling pathway	0.030692	0.497333	108;1374;2203;23235;5260;5562;817;9586	PRKAA1;CREB5;PHKG1;ADCY2;CAMK2D;CPT1A;SIK2;FBP1
hsa04611	Platelet activation	0.0317148	0.497333	108;109;115;2773;5592;5908;6916;7450;83660	TBXAS1;ADCY9;ADCY3;GNAI3;PRKG1;ADCY2;RAP1B;VWF;TLN2
hsa04911	Insulin secretion	0.0318715	0.497333	108;109;115;27445;775;817;9586	ADCY9;CREB5;CACNA1C;ADCY3;ADCY2;CAMK2D;PCLO
hsa04979	Cholesterol metabolism	0.0321683	0.497333	255738;3988;6272;8435;948	SORT1;PCSK9;SOAT2;LIPA;CD36
hsa04261	Adrenergic signaling in cardiomyocytes	0.0332563	0.497333	108;109;115;147;2773;3784;5525;775;817;9586	ADCY9;CREB5;KCNQ1;CACNA1C;ADCY3;GNAI3;PPP2R5A;ADCY2;CAMK2D;ADRA1B
hsa04072	Phospholipase D signaling pathway	0.0360655	0.506849	10555;108;109;115;1607;1902;2917;53358;5338;552	ADCY9;AGPAT2;LPAR1;SHC3;ADCY3;GRM7;ADCY2;PLD2;AVPR1A;DGKB
hsa04540	Gap junction	0.0375004	0.506849	108;109;115;1902;2773;5592;7277	ADCY9;LPAR1;ADCY3;GNAI3;PRKG1;ADCY2;TUBA4A
hsa00920	Sulfur metabolism	0.0388419	0.506849	10380;9060	BPNT1;PAPSS2
hsa04530	Tight junction	0.0409534	0.506849	26285;4217;49861;5562;57180;58538;7277;79784;8531;861;8976	WASL;PRKAA1;CLDN20;MYH14;MAP3K5;ACTR3B;TUBA4A;MPP4;RUNX1;YBX3;CLDN17
hsa04970	Salivary secretion	0.0415955	0.506849	108;109;115;147;4025;5592;6263	ADCY9;ADCY3;PRKG1;RYR3;ADCY2;LPO;ADRA1B
hsa04145	Phagosome	0.0454747	0.515903	3106;3117;3693;4353;526;53407;7277;79659;81035;948	STX18;DYNC2H1;ATP6V1B2;COLEC12;ITGB5;MPO;TUBA4A;HLA-DQA1;HLA-B;CD36
hsa04921	Oxytocin signaling pathway	0.0454747	0.515903	108;109;115;2773;3760;3763;5562;6263;775;817	PRKAA1;ADCY9;CACNA1C;ADCY3;KCNJ3;GNAI3;RYR3;ADCY2;CAMK2D;KCNJ6
hsa04971	Gastric acid secretion	0.0510239	0.541917	108;109;115;2773;3784;817	ADCY9;KCNQ1;ADCY3;GNAI3;ADCY2;CAMK2D
hsa04724	Glutamatergic synapse	0.0510621	0.541917	108;109;115;2773;2917;3760;5338;775	ADCY9;CACNA1C;ADCY3;KCNJ3;GNAI3;GRM7;ADCY2;PLD2
hsa04024	cAMP signaling pathway	0.0528506	0.543371	10257;108;109;115;2773;3351;5338;5908;775;817;8310;9586	ADCY9;ABCC4;CREB5;CACNA1C;ADCY3;GNAI3;ADCY2;CAMK2D;RAP1B;ACOX3;PLD2;HTR1B
hsa04925	Aldosterone synthesis and secretion	0.0555811	0.546479	108;109;115;775;817;8911;9586	ADCY9;CREB5;CACNA1C;ADCY3;ADCY2;CAMK2D;CACNA1I
hsa04915	Estrogen signaling pathway	0.056475	0.546479	108;109;115;2099;2773;3760;3763;53358;9586	ADCY9;SHC3;CREB5;ADCY3;KCNJ3;GNAI3;ADCY2;KCNJ6;ESR1
hsa04750	Inflammatory mediator regulation of TRP channels	0.0635531	0.595615	108;109;115;3554;3556;51802;817	IL1RAP;ADCY9;ADCY3;ADCY2;CAMK2D;IL1R1;ASIC5
hsa04152	AMPK signaling pathway	0.0651736	0.595615	1374;2203;5209;5525;5562;79966;948;9586	SCD5;PRKAA1;CREB5;PPP2R5A;CPT1A;PFKFB3;CD36;FBP1
hsa04962	Vasopressin-regulated water reabsorption	0.0710783	0.628331	109;115;79659;9586	ADCY9;DYNC2H1;CREB5;ADCY3
hsa04514	Cell adhesion molecules (CAMs)	0.0725732	0.628331	1000;1002;22854;26047;26285;3106;3117;49861;9369	CLDN20;CNTNAP2;NRXN3;CDH4;NTNG1;CDH2;HLA-DQA1;CLDN17;HLA-B
hsa04930	Type II diabetes mellitus	0.080934	0.663737	774;775;777;80201	CACNA1B;CACNA1C;HKDC1;CACNA1E
hsa05226	Gastric cancer	0.0829323	0.663737	1495;1496;1857;324;4040;53358;5915;7471;83439	LRP6;SHC3;CTNNA2;DVL3;TCF7L1;RARB;CTNNA1;WNT1;APC

## Sheet: S8_GO term
SSRI response												MDD
Biological process				Molecular function				Cellular component				Biological process				Molecular function				Cellular component
GO_ID	GO_term	FDR		GO_ID	GO_term	FDR		GO_ID	GO_term	FDR		GO_ID	GO_term	FDR		GO_ID	GO_term	FDR		GO_ID	GO_term	FDR
GO:0007610	behavior	5.36828e-08		GO:0008227	G protein-coupled amine receptor activity	0.000312625		GO:0098590	plasma membrane region	1.05144e-10		GO:0098742	cell-cell adhesion via plasma-membrane adhesion molecules	5.04652e-12		GO:0005509	calcium ion binding	0.000191208		GO:0031226	intrinsic component of plasma membrane	2.15766e-10
GO:0015844	monoamine transport	2.53084e-05		GO:0030594	neurotransmitter receptor activity	0.000478671		GO:0044456	synapse part	4.43708e-10		GO:0007156	homophilic cell adhesion via plasma membrane adhesion molecules	2.07417e-07						GO:0097458	neuron part	5.02237e-10
GO:0007268	chemical synaptic transmission	4.21596e-05		GO:0043176	amine binding	0.00123217		GO:0045202	synapse	4.43708e-10		GO:0007155	cell adhesion	8.02995e-06						GO:0005887	integral component of plasma membrane	3.08787e-09
GO:0098916	anterograde trans-synaptic signaling	4.21596e-05		GO:0051378	serotonin binding	0.00123217		GO:0098793	presynapse	3.98592e-08		GO:0050808	synapse organization	8.02995e-06						GO:0045202	synapse	4.52636e-09
GO:0099537	trans-synaptic signaling	4.21596e-05		GO:0099528	G protein-coupled neurotransmitter receptor activity	0.00155004		GO:0097458	neuron part	4.33096e-08		GO:0022610	biological adhesion	8.02995e-06						GO:0043005	neuron projection	1.31587e-08
GO:0007188	adenylate cyclase-modulating G protein-coupled receptor signaling pathway	4.21596e-05		GO:0042165	neurotransmitter binding	0.00752085		GO:0097060	synaptic membrane	1.14588e-07		GO:0098609	cell-cell adhesion	2.98866e-05						GO:0098794	postsynapse	1.30756e-06
GO:0007187	G protein-coupled receptor signaling pathway, coupled to cyclic nucleotide second messenger	4.21596e-05		GO:0004935	adrenergic receptor activity	0.00752085		GO:0043005	neuron projection	3.02781e-07		GO:0007416	synapse assembly	0.0286305						GO:0097060	synaptic membrane	3.03978e-06
GO:0099536	synaptic signaling	4.21596e-05		GO:0038023	signaling receptor activity	0.0306827		GO:0098794	postsynapse	3.02781e-07										GO:0098590	plasma membrane region	3.03978e-06
GO:0015696	ammonium transport	6.521e-05		GO:0070405	ammonium ion binding	0.0306827		GO:0042734	presynaptic membrane	4.70524e-07										GO:0044456	synapse part	3.03978e-06
GO:0001505	regulation of neurotransmitter levels	6.521e-05		GO:0008066	glutamate receptor activity	0.0356793		GO:0031226	intrinsic component of plasma membrane	6.45304e-07										GO:0030054	cell junction	3.80124e-06
GO:0051588	regulation of neurotransmitter transport	8.00372e-05		GO:0004888	transmembrane signaling receptor activity	0.043103		GO:0045211	postsynaptic membrane	9.15538e-07										GO:0045211	postsynaptic membrane	5.26837e-06
GO:0015872	dopamine transport	0.000103223		GO:0060089	molecular transducer activity	0.0438371		GO:0005887	integral component of plasma membrane	1.52679e-06										GO:0032279	asymmetric synapse	1.65331e-05
GO:0007267	cell-cell signaling	0.00014636		GO:0022857	transmembrane transporter activity	0.0527291		GO:0036477	somatodendritic compartment	4.37869e-06										GO:0044463	cell projection part	2.27313e-05
GO:0051937	catecholamine transport	0.000147448		GO:0004993	G protein-coupled serotonin receptor activity	0.0527291		GO:0030425	dendrite	4.4122e-06										GO:0120038	plasma membrane bounded cell projection part	2.27313e-05
GO:0014046	dopamine secretion	0.000192195		GO:0099589	serotonin receptor activity	0.0527291		GO:0097447	dendritic tree	4.4122e-06										GO:0030424	axon	2.27313e-05
GO:0014059	regulation of dopamine secretion	0.000192195						GO:0098889	intrinsic component of presynaptic membrane	6.34161e-06										GO:0014069	postsynaptic density	3.42181e-05
GO:0050804	modulation of chemical synaptic transmission	0.000201228						GO:0030424	axon	1.15034e-05										GO:0099572	postsynaptic specialization	3.90413e-05
GO:0099177	regulation of trans-synaptic signaling	0.000201228						GO:0099056	integral component of presynaptic membrane	3.11429e-05										GO:0098984	neuron to neuron synapse	3.90591e-05
GO:0042493	response to drug	0.000201879						GO:0005913	cell-cell adherens junction	5.47923e-05										GO:0098805	whole membrane	0.000159229
GO:0050433	regulation of catecholamine secretion	0.000218793						GO:0150034	distal axon	0.000134571										GO:0031252	cell leading edge	0.000175316
GO:0007626	locomotory behavior	0.000218793						GO:0099240	intrinsic component of synaptic membrane	0.000200879										GO:0005794	Golgi apparatus	0.000291073
GO:0006836	neurotransmitter transport	0.000227408						GO:0030054	cell junction	0.000306532										GO:0036477	somatodendritic compartment	0.000300147
GO:0050432	catecholamine secretion	0.000248609						GO:0099699	integral component of synaptic membrane	0.000727573										GO:0009986	cell surface	0.000372395
GO:0030534	adult behavior	0.000269645						GO:0043679	axon terminus	0.000867017										GO:0098797	plasma membrane protein complex	0.000401061
GO:0098693	regulation of synaptic vesicle cycle	0.000269645						GO:0044463	cell projection part	0.000879246										GO:0030425	dendrite	0.000401061
GO:0009719	response to endogenous stimulus	0.000269645						GO:0120038	plasma membrane bounded cell projection part	0.000879246										GO:0097447	dendritic tree	0.000414417
GO:1903530	regulation of secretion by cell	0.000269645						GO:0044306	neuron projection terminus	0.00209314										GO:0098978	glutamatergic synapse	0.000421713
GO:0051046	regulation of secretion	0.000311184						GO:0033267	axon part	0.00209441										GO:0099240	intrinsic component of synaptic membrane	0.000452322
GO:0001963	synaptic transmission, dopaminergic	0.000394789						GO:0099055	integral component of postsynaptic membrane	0.00457926										GO:0005783	endoplasmic reticulum	0.00105034
GO:0031175	neuron projection development	0.000394789						GO:0016342	catenin complex	0.00556546										GO:0098982	GABA-ergic synapse	0.00121879
GO:0051952	regulation of amine transport	0.000415627						GO:0098936	intrinsic component of postsynaptic membrane	0.00556546										GO:0030027	lamellipodium	0.00178883
GO:0023061	signal release	0.000419469						GO:0043197	dendritic spine	0.00577										GO:0099061	integral component of postsynaptic density membrane	0.00217881
GO:0042310	vasoconstriction	0.000419469						GO:0099568	cytoplasmic region	0.00577										GO:0005911	cell-cell junction	0.00234693
GO:0042391	regulation of membrane potential	0.000419469						GO:0044309	neuron spine	0.00599836										GO:0099699	integral component of synaptic membrane	0.00250074
GO:0035296	regulation of tube diameter	0.000419469						GO:0043204	perikaryon	0.00602343										GO:0033267	axon part	0.00272291
GO:0097746	regulation of blood vessel diameter	0.000419469						GO:0044297	cell body	0.00653431										GO:0099146	intrinsic component of postsynaptic density membrane	0.00294924
GO:0048666	neuron development	0.000476244						GO:0032279	asymmetric synapse	0.00653431										GO:0098857	membrane microdomain	0.00367212
GO:0051967	negative regulation of synaptic transmission, glutamatergic	0.000502457						GO:0045177	apical part of cell	0.00653431										GO:0044853	plasma membrane raft	0.00407647
GO:0048667	cell morphogenesis involved in neuron differentiation	0.000524135						GO:0098797	plasma membrane protein complex	0.00705806										GO:0030426	growth cone	0.00428368
GO:0015837	amine transport	0.000589878						GO:0005911	cell-cell junction	0.0075421										GO:0099060	integral component of postsynaptic specialization membrane	0.00463158
GO:0030182	neuron differentiation	0.0005949						GO:0043235	receptor complex	0.0099412										GO:0030427	site of polarized growth	0.00463158
GO:0050880	regulation of blood vessel size	0.000595331						GO:0098984	neuron to neuron synapse	0.0101567										GO:0031225	anchored component of membrane	0.00481637
GO:0035150	regulation of tube size	0.000614904						GO:0043025	neuronal cell body	0.0175985										GO:0098796	membrane protein complex	0.00489516
GO:0097756	negative regulation of blood vessel diameter	0.000614904						GO:0098982	GABA-ergic synapse	0.0179753										GO:0034702	ion channel complex	0.00507039
GO:0048812	neuron projection morphogenesis	0.000655011						GO:0045121	membrane raft	0.0179753										GO:0098589	membrane region	0.00508972
GO:0046928	regulation of neurotransmitter secretion	0.000655011						GO:0098857	membrane microdomain	0.0180235										GO:0098948	intrinsic component of postsynaptic specialization membrane	0.00554241
GO:0060078	regulation of postsynaptic membrane potential	0.00085383						GO:0014069	postsynaptic density	0.019448										GO:0005901	caveola	0.00659594
GO:0120039	plasma membrane bounded cell projection morphogenesis	0.000890894						GO:0098589	membrane region	0.0230336										GO:0042383	sarcolemma	0.00659594
GO:0048858	cell projection morphogenesis	0.00089487						GO:0016323	basolateral plasma membrane	0.0231031										GO:0034703	cation channel complex	0.0071447
GO:0051583	dopamine uptake involved in synaptic transmission	0.000951166						GO:0099572	postsynaptic specialization	0.0317604										GO:0045121	membrane raft	0.00715663
GO:0051934	catecholamine uptake involved in synaptic transmission	0.000951166						GO:0042383	sarcolemma	0.0365682										GO:0044432	endoplasmic reticulum part	0.00734526
GO:0007611	learning or memory	0.000951166						GO:0005912	adherens junction	0.0365682										GO:0030139	endocytic vesicle	0.00734526
GO:0050890	cognition	0.000951166						GO:0005938	cell cortex	0.0386068										GO:0044433	cytoplasmic vesicle part	0.00846111
GO:0007613	memory	0.000951166						GO:0016328	lateral plasma membrane	0.0399022										GO:0099634	postsynaptic specialization membrane	0.00913199
GO:1902803	regulation of synaptic vesicle transport	0.000951166						GO:0070161	anchoring junction	0.0447228										GO:0031012	extracellular matrix	0.00941154
GO:0022008	neurogenesis	0.00111269																		GO:1902495	transmembrane transporter complex	0.0107951
GO:0098810	neurotransmitter reuptake	0.00112157																		GO:0030018	Z disc	0.0114934
GO:0032990	cell part morphogenesis	0.00120463																		GO:0099568	cytoplasmic region	0.0118273
GO:0015893	drug transport	0.00128483																		GO:1990351	transporter complex	0.0139093
GO:0051048	negative regulation of secretion	0.00132399																		GO:0005913	cell-cell adherens junction	0.0149606
GO:0008015	blood circulation	0.00141412																		GO:0032589	neuron projection membrane	0.0153375
GO:0035249	synaptic transmission, glutamatergic	0.00141412																		GO:0031984	organelle subcompartment	0.0153375
GO:0048699	generation of neurons	0.00144022																		GO:0098839	postsynaptic density membrane	0.016718
GO:0003013	circulatory system process	0.0017605																		GO:0016342	catenin complex	0.0174777
GO:0003018	vascular process in circulatory system	0.00184471																		GO:0062023	collagen-containing extracellular matrix	0.0174777
GO:1903531	negative regulation of secretion by cell	0.0020632																		GO:0030659	cytoplasmic vesicle membrane	0.0183948
GO:0009725	response to hormone	0.00239382																		GO:0030140	trans-Golgi network transport vesicle	0.0194476
GO:0043269	regulation of ion transport	0.00260368																		GO:0031674	I band	0.0194476
GO:0032989	cellular component morphogenesis	0.00260368																		GO:0099055	integral component of postsynaptic membrane	0.0209554
GO:0072359	circulatory system development	0.00262394																		GO:0098793	presynapse	0.0241624
GO:0060359	response to ammonium ion	0.0026268																		GO:0043296	apical junction complex	0.0249655
GO:0090494	dopamine uptake	0.00272029																		GO:0150034	distal axon	0.0257517
GO:0015850	organic hydroxy compound transport	0.00298156																		GO:0012506	vesicle membrane	0.0263915
GO:0051051	negative regulation of transport	0.00305315																		GO:0044431	Golgi apparatus part	0.0263915
GO:0000902	cell morphogenesis	0.00306077																		GO:0098936	intrinsic component of postsynaptic membrane	0.0264605
GO:0072347	response to anesthetic	0.00306077																		GO:0001533	cornified envelope	0.0272237
GO:0017158	regulation of calcium ion-dependent exocytosis	0.00307274																		GO:0098889	intrinsic component of presynaptic membrane	0.0285071
GO:0000904	cell morphogenesis involved in differentiation	0.00327578																		GO:0031253	cell projection membrane	0.0285071
GO:0090493	catecholamine uptake	0.00327578																		GO:0070161	anchoring junction	0.0332861
GO:0042220	response to cocaine	0.00331721																		GO:0043235	receptor complex	0.0368762
GO:0016098	monoterpenoid metabolic process	0.0033466																		GO:0005938	cell cortex	0.0368762
GO:0032228	regulation of synaptic transmission, GABAergic	0.00342615																		GO:0048786	presynaptic active zone	0.0420073
GO:0051240	positive regulation of multicellular organismal process	0.00353055																		GO:0098791	Golgi subcompartment	0.046187
GO:2000300	regulation of synaptic vesicle exocytosis	0.00388984																		GO:0042175	nuclear outer membrane-endoplasmic reticulum membrane network	0.0482183
GO:0048589	developmental growth	0.00405792																		GO:0005614	interstitial matrix	0.0490029
GO:0048588	developmental cell growth	0.00413814																		GO:0005789	endoplasmic reticulum membrane	0.0534366
GO:0070050	neuron cellular homeostasis	0.00437907
GO:0014070	response to organic cyclic compound	0.00498108
GO:0009820	alkaloid metabolic process	0.00522588
GO:0014062	regulation of serotonin secretion	0.00522588
GO:1901698	response to nitrogen compound	0.00605863
GO:0007193	adenylate cyclase-inhibiting G protein-coupled receptor signaling pathway	0.00614971
GO:0060560	developmental growth involved in morphogenesis	0.00629025
GO:0032412	regulation of ion transmembrane transporter activity	0.00700977
GO:0051590	positive regulation of neurotransmitter transport	0.0078821
GO:0007215	glutamate receptor signaling pathway	0.0078821
GO:0006811	ion transport	0.00793287
GO:0099504	synaptic vesicle cycle	0.00796336
GO:0022898	regulation of transmembrane transporter activity	0.00871898
GO:0010243	response to organonitrogen compound	0.00875991
GO:2001023	regulation of response to drug	0.00922658
GO:0050806	positive regulation of synaptic transmission	0.0092902
GO:0060284	regulation of cell development	0.00964752
GO:0009410	response to xenobiotic stimulus	0.00991694
GO:0051049	regulation of transport	0.0101936
GO:0001504	neurotransmitter uptake	0.0101936
GO:0048149	behavioral response to ethanol	0.0103702
GO:0051966	regulation of synaptic transmission, glutamatergic	0.0104318
GO:0097479	synaptic vesicle localization	0.0104951
GO:0007269	neurotransmitter secretion	0.0107933
GO:0099643	signal release from synapse	0.0107933
GO:0007212	dopamine receptor signaling pathway	0.0108151
GO:0050805	negative regulation of synaptic transmission	0.0108309
GO:0051705	multi-organism behavior	0.0116464
GO:0032409	regulation of transporter activity	0.0116492
GO:0060079	excitatory postsynaptic potential	0.0119091
GO:0019932	second-messenger-mediated signaling	0.0125794
GO:0051932	synaptic transmission, GABAergic	0.0127872
GO:0042428	serotonin metabolic process	0.013097
GO:0001820	serotonin secretion	0.013097
GO:0071495	cellular response to endogenous stimulus	0.0131028
GO:0007189	adenylate cyclase-activating G protein-coupled receptor signaling pathway	0.0131908
GO:0035235	ionotropic glutamate receptor signaling pathway	0.0134776
GO:0061564	axon development	0.0140987
GO:0060341	regulation of cellular localization	0.0141984
GO:0060976	coronary vasculature development	0.0147564
GO:0120036	plasma membrane bounded cell projection organization	0.0148988
GO:0072507	divalent inorganic cation homeostasis	0.0148988
GO:0051953	negative regulation of amine transport	0.0148988
GO:0022603	regulation of anatomical structure morphogenesis	0.0148988
GO:0033555	multicellular organismal response to stress	0.0148988
GO:0043271	negative regulation of ion transport	0.0148988
GO:0060159	regulation of dopamine receptor signaling pathway	0.0161097
GO:0007409	axonogenesis	0.01625
GO:0016358	dendrite development	0.0162512
GO:0043279	response to alkaloid	0.0163427
GO:0099565	chemical synaptic transmission, postsynaptic	0.0163427
GO:0071880	adenylate cyclase-activating adrenergic receptor signaling pathway	0.0163669
GO:0010976	positive regulation of neuron projection development	0.0171002
GO:0055074	calcium ion homeostasis	0.0171002
GO:2000026	regulation of multicellular organismal development	0.0180595
GO:0008344	adult locomotory behavior	0.0182611
GO:0002026	regulation of the force of heart contraction	0.0182611
GO:0031279	regulation of cyclase activity	0.019047
GO:0019752	carboxylic acid metabolic process	0.0194004
GO:0070989	oxidative demethylation	0.0194004
GO:0030030	cell projection organization	0.019544
GO:0071875	adrenergic receptor signaling pathway	0.0201766
GO:0051339	regulation of lyase activity	0.0201766
GO:0010720	positive regulation of cell development	0.0203197
GO:0031346	positive regulation of cell projection organization	0.0205251
GO:1903305	regulation of regulated secretory pathway	0.0216925
GO:0001944	vasculature development	0.0219625
GO:0032940	secretion by cell	0.0221791
GO:0045664	regulation of neuron differentiation	0.0221791
GO:0046903	secretion	0.0226298
GO:0019229	regulation of vasoconstriction	0.0228091
GO:0017156	calcium ion regulated exocytosis	0.0228091
GO:1901160	primary amino compound metabolic process	0.0228179
GO:0050667	homocysteine metabolic process	0.0228179
GO:0048489	synaptic vesicle transport	0.0232445
GO:0097480	establishment of synaptic vesicle localization	0.0232445
GO:0048511	rhythmic process	0.0234082
GO:0007190	activation of adenylate cyclase activity	0.0237879
GO:0072358	cardiovascular system development	0.0237879
GO:0010975	regulation of neuron projection development	0.0237879
GO:0055065	metal ion homeostasis	0.0248217
GO:0043436	oxoacid metabolic process	0.0252452
GO:1901700	response to oxygen-containing compound	0.0252452
GO:0007623	circadian rhythm	0.025316
GO:0033604	negative regulation of catecholamine secretion	0.0268776
GO:0044057	regulation of system process	0.0268776
GO:0016079	synaptic vesicle exocytosis	0.0283428
GO:0014072	response to isoquinoline alkaloid	0.0283428
GO:0043278	response to morphine	0.0283428
GO:0098664	G protein-coupled serotonin receptor signaling pathway	0.0283428
GO:0090066	regulation of anatomical structure size	0.0288996
GO:0001568	blood vessel development	0.030801
GO:0099003	vesicle-mediated transport in synapse	0.030801
GO:0007163	establishment or maintenance of cell polarity	0.030801
GO:0006082	organic acid metabolic process	0.0309058
GO:0002031	G protein-coupled receptor internalization	0.0312011
GO:0006837	serotonin transport	0.0312011
GO:1903522	regulation of blood circulation	0.0317751
GO:0007416	synapse assembly	0.0322573
GO:0050767	regulation of neurogenesis	0.0339074
GO:0017157	regulation of exocytosis	0.0340928
GO:0060627	regulation of vesicle-mediated transport	0.0349178
GO:0045471	response to ethanol	0.0349343
GO:0050769	positive regulation of neurogenesis	0.0349343
GO:0002027	regulation of heart rate	0.0351475
GO:0040007	growth	0.0360259
GO:0032225	regulation of synaptic transmission, dopaminergic	0.0360259
GO:0045761	regulation of adenylate cyclase activity	0.0360259
GO:1904062	regulation of cation transmembrane transport	0.0387496
GO:0002792	negative regulation of peptide secretion	0.0387496
GO:0007618	mating	0.0390243
GO:0048846	axon extension involved in axon guidance	0.0390243
GO:1902284	neuron projection extension involved in neuron projection guidance	0.0390243
GO:0007200	phospholipase C-activating G protein-coupled receptor signaling pathway	0.0396731
GO:0001659	temperature homeostasis	0.0403715
GO:0007411	axon guidance	0.0403715
GO:0018958	phenol-containing compound metabolic process	0.0408848
GO:0031649	heat generation	0.0408848
GO:0097485	neuron projection guidance	0.0408848
GO:0050795	regulation of behavior	0.0408848
GO:0046888	negative regulation of hormone secretion	0.0408848
GO:0051962	positive regulation of nervous system development	0.0409405
GO:0042417	dopamine metabolic process	0.04096
GO:0007210	serotonin receptor signaling pathway	0.04096
GO:0002791	regulation of peptide secretion	0.0441345
GO:0042596	fear response	0.044805
GO:0046879	hormone secretion	0.0450182
GO:0042127	regulation of cell proliferation	0.0450182
GO:0006812	cation transport	0.0456834
GO:0048813	dendrite morphogenesis	0.0457282
GO:0046883	regulation of hormone secretion	0.0459919
GO:0035239	tube morphogenesis	0.0460249
GO:0006939	smooth muscle contraction	0.0472289
GO:0007631	feeding behavior	0.0493988
GO:0019933	cAMP-mediated signaling	0.0493988
GO:0042435	indole-containing compound biosynthetic process	0.052695
GO:0150003	regulation of spontaneous synaptic transmission	0.052695
GO:1904885	beta-catenin destruction complex assembly	0.052695
GO:1901162	primary amino compound biosynthetic process	0.052695
GO:0051960	regulation of nervous system development	0.0535223
GO:0055080	cation homeostasis	0.0537738
GO:0009914	hormone transport	0.0541934

## Sheet: S9_SSRI response SNPs function
No.	rs	Chromosome	Position	Allele	TFBS	Splicing(site)	Splicing(ESE or ESS)	Splicing(abolish domain)	miRNA(miRanda)	miRNA(Sanger)	nsSNP	Stop Codon	Polyphen	SNPs3D(svm profile)	SNPs3D(svm structure)	RegPotential	Conservation	Nearby Gene	Distance (bp)
1	rs10028531	4	131382445	C/T	--	--	--	--	--	--	--	--	--	--	--	NA	0	CYCSP14||LOC100132483	-218957||-1481320
2	rs10032252	4	159596924	A/G	--	--	--	--	--	--	--	--	--	--	--	NA	0	LOC646890||LOC100131038	-175746||-13265
3	rs1003404	7	68692896	C/T	--	--	--	--	--	--	--	--	--	--	--	NA	0.001	STAG3L4||AUTS2	-2268948||-9359
4	rs10042486	5	63297085	C/T	Y	--	--	--	--	--	--	--	--	--	--	0	0.002	HTR1A||RNF180	-3783||-200342
5	rs1004667	14	77804518	C/T	--	--	--	--	--	--	--	--	--	--	--	0	0	FRDAP||NRXN3	-208038||-135328
6	rs10055255	5	76299749	A/T	--	--	--	--	--	--	--	--	--	--	--	0	0.002	CRHBP	15313||1306
7	rs10062244	5	74204801	C/T	--	--	--	--	--	--	--	--	--	--	--	0	0.003	LOC441086||LOC100131411	-5366||-56819
8	rs10080237	6	80911189	C/T	--	--	--	--	--	--	--	--	--	--	--	0	0.001	BCKDHB	38106||201517
9	rs10123547	9	32268058	A/C	--	--	--	--	--	--	--	--	--	--	--	NA	0	LOC138412||LOC392301	-1023179||-55122
10	rs1013696	18	29674008	C/T	--	--	--	--	--	--	--	--	--	--	--	0	0	ASXL3||NOL4	-92611||-11054
11	rs10156348	8	69074594	G/T	--	--	--	--	--	--	--	--	--	--	--	NA	0	DEPDC2	47437||231857
12	rs1021224	5	96862809	C/A	--	--	--	--	--	--	--	--	--	--	--	0	0.02	YTHDF1P||LOC391813	-129778||-236545
13	rs1024881	19	34048285	C/G	--	--	--	--	--	--	--	--	--	--	--	NA	0.009	LOC100129507||UQCRFS1	-73562||-341722
14	rs1030100	19	34049338	A/G	--	--	--	--	--	--	--	--	--	--	--	0	0	LOC100129507||UQCRFS1	-74615||-340669
15	rs1038491	5	96874779	A/G	--	--	--	--	--	--	--	--	--	--	--	0	0	YTHDF1P||LOC391813	-141748||-224575
16	rs1038492	5	96874901	A/G	--	--	--	--	--	--	--	--	--	--	--	NA	0	YTHDF1P||LOC391813	-141870||-224453
17	rs10460032	18	41557087	A/G	Y	--	--	--	--	--	--	--	--	--	--	0.266217	0	TRNAE-CUC||SLC14A1	-3267||-1068
18	rs10473984	5	76302882	G/T	--	--	--	--	--	--	--	--	--	--	--	0	0.007	CRHBP||AGGF1	-1827||-59106
19	rs10474485	5	76306609	A/C	--	--	--	--	--	--	--	--	--	--	--	0.018829	0	CRHBP||AGGF1	-5554||-55379
20	rs1048442	10	99150142	G/A	--	--	--	--	--	--	--	--	--	--	--	0.528967	0.319	RRP12	43694||913
21	rs10489344	1	208090410	A/G	--	--	--	--	--	--	--	--	--	--	--	0	0	C1orf107	22454||7121
22	rs10491377	5	36743440	C/T	--	--	--	--	--	--	--	--	--	--	--	0	0	SLC1A3||LOC646719	-19249||-156844
23	rs10492002	12	80068667	T/C	--	--	--	--	--	--	--	--	--	--	--	0	0	ACSS3	72727||105046
24	rs10494994	1	213428830	A/G	--	--	--	--	--	--	--	--	--	--	--	0	0	KCNK2	183322||48229
25	rs10497770	2	196423248	A/G	--	--	--	--	--	--	--	--	--	--	--	0	0.05	DNAH7	112576||218533
26	rs10512361	9	110014819	T/C	--	--	--	--	--	--	--	--	--	--	--	0	0	LOC100128657||LOC347292	-114867||-414115
27	rs10514737	3	82231015	A/G	--	--	--	--	--	--	--	--	--	--	--	0	0	GBE1||CYP51P1	-337375||-706907
28	rs10514738	3	82275974	G/A	--	--	--	--	--	--	--	--	--	--	--	0	0	GBE1||CYP51P1	-382334||-661948
29	rs10515209	5	75163939	G/C	--	--	--	--	--	--	--	--	--	--	--	0.216625	0.875	LOC391798	1112||13056
30	rs10515893	5	164692074	G/A	--	--	--	--	--	--	--	--	--	--	--	0	0.453	LOC391845||LOC574080	-731038||-449852
31	rs10516049	5	168097247	A/G	--	--	--	--	--	--	--	--	--	--	--	0	0	SLIT3	71390||563307
32	rs1053105	10	71568004	T/C	--	--	--	--	Y	--	--	--	--	--	--	NA	0	TYSND1	265||8498
33	rs1055164	16	72012373	G/T	--	--	--	--	--	--	--	--	--	--	--	0.348482	0.984	LOC283902||TRNAK-UUU	-327199||-57344
34	rs1065852	22	40856638	G/A	--	--	--	--	--	--	Y	--	benign	1	1	0.234553	0.044	CYP2D6	4193||189
35	rs10737606	1	187290527	A/T	--	--	--	--	--	--	--	--	--	--	--	0	0.002	LOC100129274||LOC100131147	-1339442||-77577
36	rs10737607	1	187290590	C/T	--	--	--	--	--	--	--	--	--	--	--	0	0.001	LOC100129274||LOC100131147	-1339505||-77514
37	rs10741898	11	21712579	A/G	--	--	--	--	--	--	--	--	--	--	--	0	0	LOC100130160||TMEM16E	-450344||-458719
38	rs10741899	11	21712661	A/G	--	--	--	--	--	--	--	--	--	--	--	0	0	LOC100130160||TMEM16E	-450426||-458637
39	rs1076019	16	64965532	G/A	--	--	--	--	--	--	--	--	--	--	--	0	0.001	CDH5	7468||30658
40	rs1076020	16	64965394	G/C	--	--	--	--	--	--	--	--	--	--	--	0	0.021	CDH5	7330||30796
41	rs10766863	11	21708462	C/T	--	--	--	--	--	--	--	--	--	--	--	0	0.001	LOC100130160||TMEM16E	-446227||-462836
42	rs10766864	11	21708667	C/T	--	--	--	--	--	--	--	--	--	--	--	0	0.001	LOC100130160||TMEM16E	-446432||-462631
43	rs10766865	11	21708676	C/T	--	--	--	--	--	--	--	--	--	--	--	0	0.007	LOC100130160||TMEM16E	-446441||-462622
44	rs10766866	11	21714251	G/T	--	--	--	--	--	--	--	--	--	--	--	0	0.001	LOC100130160||TMEM16E	-452016||-457047
45	rs10772898	12	16220320	A/G	--	--	--	--	--	--	--	--	--	--	--	0	0.006	DERA||LOC729025	-138738||-13549
46	rs10775205	15	31364437	A/G	--	--	--	--	--	--	--	--	--	--	--	0	0	LOC440268	43410||9125
47	rs10783282	12	47433214	A/G	--	--	--	--	--	--	--	--	--	--	--	0	0	LOC255411	25723||12622
48	rs10791773	11	105136488	A/C	--	--	--	--	--	--	--	--	--	--	--	NA	0.001	GRIA4	150478||221541
49	rs10803101	1	241181156	A/C	--	--	--	--	--	--	--	--	--	--	--	NA	0	LOC100129949||LOC400723	-64651||-87847
50	rs10803102	1	241181285	A/G	--	--	--	--	--	--	--	--	--	--	--	NA	0	LOC100129949||LOC400723	-64780||-87718
51	rs10818702	9	124285545	C/T	--	--	--	--	--	--	--	--	--	--	--	0	0	OR1J1||OR1J2	-5519||-27357
52	rs10833610	11	21710522	A/G	--	--	--	--	--	--	--	--	--	--	--	0	0.03	LOC100130160||TMEM16E	-448287||-460776
53	rs1083801	3	7498498	G/A	--	--	--	--	--	--	--	--	--	--	--	0	0	GRM7	620571||259719
54	rs10848645	12	2290505	A/G	--	--	--	--	--	--	--	--	--	--	--	0	0	CACNA1C	257780||386871
55	rs10859907	12	94520037	C/T	--	--	--	--	--	--	--	--	--	--	--	0.035437	0.678	USP44||LOC100132594	-50643||-47125
56	rs10869665	9	77708819	C/T	--	--	--	--	--	--	--	--	--	--	--	0	0	PCSK5	13378||289345
57	rs10882907	10	99115778	C/G	--	--	--	--	--	--	--	--	--	--	--	0.144834	0.005	RRP12	9330||35277
58	rs10882909	10	99127988	C/G	--	--	--	--	--	--	--	--	--	--	--	NA	0	RRP12	21540||23067
59	rs10882911	10	99128054	A/C	--	--	--	--	--	--	--	--	--	--	--	NA	0	RRP12	21606||23001
60	rs10882912	10	99128067	C/T	--	--	--	--	--	--	--	--	--	--	--	NA	0	RRP12	21619||22988
61	rs10882913	10	99131835	C/T	--	--	--	--	--	--	--	--	--	--	--	0.144954	0.001	RRP12	25387||19220
62	rs10882914	10	99132047	A/G	--	--	--	--	--	--	--	--	--	--	--	0	0.024	RRP12	25599||19008
63	rs10882926	10	99150680	C/T	Y	--	--	--	--	--	--	--	--	--	--	0	0	RRP12	44232||375
64	rs10897316	11	62546339	A/G	--	--	--	--	--	--	--	--	--	--	--	0	0	SLC22A8||LOC100127954	-6452||-10247
65	rs10899655	11	78994647	C/T	--	--	--	--	--	--	--	--	--	--	--	0.069807	0.003	MIRN708||LOC646112	-203847||-381557
66	rs10924305	1	243923386	A/G	--	--	--	--	--	--	--	--	--	--	--	0	0	KIF26B	538476||9665
67	rs10924309	1	243929845	A/G	--	--	--	--	--	--	--	--	--	--	--	0	0	KIF26B	544935||3206
68	rs10954808	8	31599165	A/G	--	--	--	--	--	--	--	--	--	--	--	0	0.014	LOC642513||NRG1	-401031||-17645
69	rs10957406	8	69074883	C/T	--	--	--	--	--	--	--	--	--	--	--	NA	0	DEPDC2	47726||231568
70	rs10970922	9	32321376	A/G	--	--	--	--	--	--	--	--	--	--	--	0.14527	0.002	LOC138412||LOC392301	-1076497||-1804
71	rs10985450	9	123725202	C/G	--	--	--	--	--	--	--	--	--	--	--	0	0	DAB2IP||TTLL11	-137572||-65808
72	rs11042725	11	10281901	A/C	Y	--	--	--	--	--	--	--	--	--	--	0.252365	0.001	LOC653503||ADM	-31390||-1317
73	rs11062038	12	1959491	C/T	--	--	--	--	--	--	--	--	--	--	--	0	0.02	DCP1B	34016||24447
74	rs11099042	4	131393948	A/G	--	--	--	--	--	--	--	--	--	--	--	0	0	CYCSP14||LOC100132483	-230460||-1469817
75	rs11100172	4	159567770	C/T	--	--	--	--	--	--	--	--	--	--	--	NA	0.001	LOC646890||LOC100131038	-146592||-42419
76	rs1110338	16	85807728	C/T	--	--	--	--	--	--	--	--	--	--	--	0.231551	0	LOC730018	75932||86135
77	rs11109604	12	97701500	C/T	--	--	--	--	--	--	--	--	--	--	--	0	0	ANKS1B	48298||1201063
78	rs11128791	3	16495439	C/T	--	--	--	--	--	--	--	--	--	--	--	0	0	RFTN1	163083||34787
79	rs11144870	9	78194033	C/T	--	--	--	--	--	--	--	--	--	--	--	0	0.005	RFK	3780||5231
80	rs11144905	9	78255119	A/C	--	--	--	--	--	--	--	--	--	--	--	0	0	GCNT1	8717||57033
81	rs11178992	12	70614505	A/C	Y	--	--	--	--	--	--	--	--	--	--	0	0.085	LOC729633||TPH2	-83474||-4388
82	rs11178993	12	70615409	C/T	Y	--	--	--	--	--	--	--	--	--	--	0	0.028	LOC729633||TPH2	-84378||-3484
83	rs11179027	12	70663579	C/G	--	--	--	--	--	--	--	--	--	--	--	0.082375	0	TPH2	44686||48909
84	rs11189165	10	99113447	A/G	--	--	--	--	--	--	--	--	--	--	--	0	0	RRP12	6999||37608
85	rs11189177	10	99131653	C/T	--	--	--	--	--	--	--	--	--	--	--	0.045081	0.002	RRP12	25205||19402
86	rs11222749	11	99474024	A/G	--	--	--	--	--	--	--	--	--	--	--	0.025337	0.011	CNTN5	1076943||258659
87	rs11226845	11	105154056	C/T	--	--	--	--	--	--	--	--	--	--	--	0	0.26	GRIA4	168046||203973
88	rs11226856	11	105204258	A/G	--	--	--	--	--	--	--	--	--	--	--	0	0	GRIA4	218248||153771
89	rs1122732	7	131155656	G/T	--	--	--	--	--	--	--	--	--	--	--	0.090931	0	LOC100128596||LOC100130704	-44302||-72246
90	rs11252385	10	4207047	A/G	--	--	--	--	--	--	--	--	--	--	--	0	0.016	LOC727894||LOC728544	-239134||-209572
91	rs1126757	19	60571684	T/C	--	--	Y	--	--	--	--	--	--	--	--	0	0.172	IL11	4115||1942
92	rs11598854	10	20937909	C/T	--	--	--	--	--	--	--	--	--	--	--	0	0.003	LOC100133024||NEBL	-257865||-172184
93	rs11599453	10	21393126	A/C	--	--	--	--	--	--	--	--	--	--	--	0	0	NEBL	283033||109996
94	rs11599589	10	21489783	A/G	--	--	--	--	--	--	--	--	--	--	--	0.013705	0	NEBL	379690||13339
95	rs11621305	14	97831272	A/C	--	--	--	--	--	--	--	--	--	--	--	0	0	LOC100132612||C14orf177	-544638||-416431
96	rs11624702	14	46588187	C/T	--	--	--	--	--	--	--	--	--	--	--	NA	0.998	MDGA2	209142||293958
97	rs11663529	18	8770073	A/G/T	--	--	--	--	--	--	--	--	--	--	--	0.065126	0	KIAA0802	62704||52001
98	rs11666579	19	17451281	G/T	--	--	--	--	--	--	--	--	--	--	--	NA	0.001	SLC27A1	8981||26696
99	rs11669149	19	34456994	A/G	--	--	--	--	--	--	--	--	--	--	--	0	0	UQCRFS1||LOC284395	-61040||-138567
100	rs11681774	2	82828437	A/T	--	--	--	--	--	--	--	--	--	--	--	NA	0	LOC100130209||LOC1720	-1323637||-109001
101	rs11692714	2	82835165	C/T	--	--	--	--	--	--	--	--	--	--	--	0	0	LOC100130209||LOC1720	-1330365||-102273
102	rs11740871	5	74185128	C/G	--	--	--	--	--	--	--	--	--	--	--	0	0.204	KIAA0888	75973||13243
103	rs11746266	5	123159778	A/G	--	--	--	--	--	--	--	--	--	--	--	NA	0	KRT18P16||ZNF608	-145543||-840731
104	rs11746295	5	168082337	A/G	--	--	--	--	--	--	--	--	--	--	--	0.028819	0.002	SLIT3	56480||578217
105	rs11752615	6	84437379	C/T	--	--	--	--	--	--	--	--	--	--	--	0	0	SNAP91	118047||38116
106	rs11754643	6	84369899	C/T	--	--	--	--	--	--	--	--	--	--	--	NA	0	SNAP91	50567||105596
107	rs11756746	6	84343196	A/G	--	--	--	--	--	--	--	--	--	--	--	0.057985	0.003	SNAP91	23864||132299
108	rs11760837	7	87000952	C/T	--	--	--	--	--	--	--	--	--	--	--	0	0.042	ABCB1	30068||179548
109	rs11811628	1	210823016	A/G	--	--	--	--	--	--	--	--	--	--	--	0	0.004	ATF3	17696||37724
110	rs11857622	15	27492373	C/G	--	--	--	--	--	--	--	--	--	--	--	NA	0.081	NDNL2||LOC100130736	-143064||-200840
111	rs11873775	18	24417919	C/T	--	--	--	--	--	--	--	--	--	--	--	0	0	CDH2||LOC390844	-406730||-67774
112	rs11931209	4	159551486	A/T	--	--	--	--	--	--	--	--	--	--	--	NA	0	LOC646890||LOC100131038	-130308||-58703
113	rs11945276	4	159551519	C/T	--	--	--	--	--	--	--	--	--	--	--	NA	0	LOC646890||LOC100131038	-130341||-58670
114	rs11945284	4	159551591	C/T	--	--	--	--	--	--	--	--	--	--	--	NA	0.008	LOC646890||LOC100131038	-130413||-58598
115	rs11960770	5	94454692	A/G	--	--	--	--	--	--	--	--	--	--	--	0	0.002	MCTP1	385735||191343
116	rs11983225	7	86999456	C/T	--	--	--	--	--	--	--	--	--	--	--	0.135401	0.003	ABCB1	28572||181044
117	rs11989215	8	6383317	A/G	--	--	--	--	--	--	--	--	--	--	--	0	0	MCPH1/ANGPT2	131788/35716||110117/24853
118	rs12046366	1	187289222	G/T	--	--	--	--	--	--	--	--	--	--	--	0	0	LOC100129274||LOC100131147	-1338137||-78882
119	rs12080794	1	9073912	C/T	--	--	--	--	--	--	--	--	--	--	--	NA	0	SLC2A5||GPR157	-21655||-13151
120	rs1210638	22	17361563	C/T	--	--	--	--	--	--	--	--	--	--	--	0.177571	0	DGCR5	23536||578
121	rs12151612	2	82824846	C/T	--	--	--	--	--	--	--	--	--	--	--	NA	0	LOC100130209||LOC1720	-1320046||-112592
122	rs12189558	6	78677136	A/G	--	--	--	--	--	--	--	--	--	--	--	NA	NA	LOC100128162||IRAK1BP1	-413957||-956772
123	rs12222648	11	78984572	A/C	--	--	--	--	--	--	--	--	--	--	--	0	0	MIRN708||LOC646112	-193772||-391632
124	rs12254134	10	121161872	A/C	--	--	--	--	--	--	--	--	--	--	--	NA	0	GRK5	204685||43249
125	rs12328118	2	82811461	A/G	--	--	--	--	--	--	--	--	--	--	--	0	0	LOC100130209||LOC1720	-1306661||-125977
126	rs12353109	9	32272392	C/T	--	--	--	--	--	--	--	--	--	--	--	0	0	LOC138412||LOC392301	-1027513||-50788
127	rs12413418	10	42493575	C/T	--	--	--	--	--	--	--	--	--	--	--	NA	0	LOC728064	33675||42207
128	rs12419128	11	21708055	C/G	--	--	--	--	--	--	--	--	--	--	--	NA	0	LOC100130160||TMEM16E	-445820||-463243
129	rs12419148	11	21708094	C/G	--	--	--	--	--	--	--	--	--	--	--	NA	0	LOC100130160||TMEM16E	-445859||-463204
130	rs12436292	14	96688429	G/T	--	--	--	--	--	--	--	--	--	--	--	0	0	LOC730133||LOC730217	-206949||-305000
131	rs12450499	17	10109041	C/T	--	--	--	--	--	--	--	--	--	--	--	NA	0	RPS27AP1||MYH13	-5632||-35867
132	rs12454607	18	45624286	A/T	--	--	--	--	--	--	--	--	--	--	--	0.041634	0	MYO5B	21187||351096
133	rs12466929	2	217688678	A/G	--	--	--	--	--	--	--	--	--	--	--	0.054008	0	TNP1||DIRC3	-255651||-588190
134	rs12506063	4	131393538	C/T	--	--	--	--	--	--	--	--	--	--	--	0	0.022	CYCSP14||LOC100132483	-230050||-1470227
135	rs12508566	4	114838837	C/T	--	--	--	--	--	--	--	--	--	--	--	NA	0	CAMK2D	245816||63340
136	rs12519432	5	9752758	C/T	--	--	--	--	--	--	--	--	--	--	--	0	0.014	TAS2R1||LOC134145	-69295||-526680
137	rs12565150	1	95107608	A/T	--	--	--	--	--	--	--	--	--	--	--	0.03595	0	SLC44A3	48843||25589
138	rs12669573	7	144824911	C/T	--	--	--	--	--	--	--	--	--	--	--	0.340727	0.001	LOC643308||CNTNAP2	-456163||-619475
139	rs12676394	8	96853702	A/C	--	--	--	--	--	--	--	--	--	--	--	0.072871	0	TRNAS-AGA||LOC643228	-502560||-296431
140	rs12680816	8	31596973	A/C	--	--	--	--	--	--	--	--	--	--	--	0	0.023	LOC642513||NRG1	-398839||-19837
141	rs12698811	7	68986063	A/G	--	--	--	--	--	--	--	--	--	--	--	0	0	AUTS2	283808||909727
142	rs12698828	7	69084530	C/G	--	--	--	--	--	--	--	--	--	--	--	0	0	AUTS2	382275||811260
143	rs12698891	7	69403441	A/G	--	--	--	--	--	--	--	--	--	--	--	0	0.881	AUTS2	701186||492349
144	rs12722898	1	26593874	A/G	--	--	--	--	--	--	--	--	--	--	--	0.008166	0	ZNF683||LIN28	-22021||-15982
145	rs12729349	1	65342616	A/G	--	--	--	--	--	--	--	--	--	--	--	NA	0	MRPS21P1||AK3L1	-11730||-43204
146	rs12790329	11	105071161	C/T	--	--	--	--	--	--	--	--	--	--	--	0	0	GRIA4	85151||286868
147	rs12809631	12	129611143	A/C	--	--	--	--	--	--	--	--	--	--	--	0	0	RIMBP2||STX2	-42780||-228955
148	rs12942300	17	41215168	A/T	Y	--	--	--	--	--	--	--	--	--	--	0.115985	0.952	C17orf69||CRHR1	-139555||-2281
149	rs12963758	18	7814091	C/T	--	--	--	--	--	--	--	--	--	--	--	0	0.006	PTPRM	256777||582768
150	rs13014477	2	29649492	G/T	--	--	--	--	--	--	--	--	--	--	--	0	0	ALK	380348||348444
151	rs13015447	2	167086224	A/C	--	--	--	--	--	--	--	--	--	--	--	0	0.003	SCN7A||XIRP2	-34500||-381997
152	rs13030825	2	154525048	C/T	--	--	--	--	--	--	--	--	--	--	--	NA	0	GALNT13	88376||493687
153	rs13178300	5	37445336	C/T	--	--	--	--	--	--	--	--	--	--	--	NA	0	WDR70	30167||343195
154	rs13194785	6	154500531	A/G	--	--	--	--	--	--	--	--	--	--	--	0	0.002	OPRM1	98395||109162
155	rs13195018	6	154500643	A/C	--	--	--	--	--	--	--	--	--	--	--	0	0	OPRM1	98507||109050
156	rs13202332	6	107573323	G/T	--	--	--	--	--	--	--	--	--	--	--	NA	0	KIAA1553||PDSS2	-46141||-7133
157	rs13212099	6	84356900	A/G	--	--	--	--	--	--	--	--	--	--	--	0	0.001	SNAP91	37568||118595
158	rs1323044	6	154463300	G/A	--	--	--	--	--	--	--	--	--	--	--	NA	0.001	OPRM1	61164||146393
159	rs13261597	8	26684235	A/G	--	--	--	--	--	--	--	--	--	--	--	0	0.005	ADRA1A	22651||94604
160	rs13306278	22	18309027	C/T	Y	--	--	--	--	--	--	--	--	--	--	NA	0.001	TXNRD2	65987||332
161	rs13321783	3	121098065	C/T	--	--	--	--	--	--	--	--	--	--	--	0	0	GSK3B	69832||197138
162	rs1334328	6	97201165	G/A	--	--	--	--	--	--	--	--	--	--	--	0.181515	0	FHL5||LOC442237	-29932||-1921
163	rs1343705	9	14600866	A/G	--	--	--	--	--	--	--	--	--	--	--	0	0.377	TRNAH-GUG||ZDHHC21	-176857||-6162
164	rs1359873	13	74194810	T/C	--	--	--	--	--	--	--	--	--	--	--	0.032821	0.987	hCG_1820717||LOC122145	-287513||-105720
165	rs1360780	6	35715549	C/T	--	--	--	--	--	--	--	--	--	--	--	0	0.833	FKBP5	66204||49143
166	rs1373469	4	162440273	C/T	--	--	--	--	--	--	--	--	--	--	--	0	0	RAPGEF2||FSTL5	-1939521||-84226
167	rs1379887	6	78407561	T/C	--	--	--	--	--	--	--	--	--	--	--	0	0.001	LOC100128162||IRAK1BP1	-144382||-1226347
168	rs1393509	2	82832076	A/G	--	--	--	--	--	--	--	--	--	--	--	0	0.008	LOC100130209||LOC1720	-1327276||-105362
169	rs1402038	4	12400277	T/C	--	--	--	--	--	--	--	--	--	--	--	NA	0.002	LOC644753||HSP90AB2P	-1017671||-543858
170	rs140700	17	25567515	T/C	--	--	--	--	--	--	--	--	--	--	--	0.162131	0	SLC6A4	18483||19326
171	rs1425725	8	25656259	T/C	--	--	--	--	--	--	--	--	--	--	--	0	0	CDCA2||EBF2	-234917||-101231
172	rs1435964	12	80066346	T/C	--	--	--	--	--	--	--	--	--	--	--	0	0	ACSS3	70406||107367
173	rs1438692	5	148639857	A/G	--	--	--	--	--	--	--	--	--	--	--	0.132672	0.001	AFAP1L1	8206||61701
174	rs1439912	2	188665885	C/T	--	--	--	--	--	--	--	--	--	--	--	NA	0.002	LOC344328||LOC729141	-266221||-127147
175	rs1466882	18	4960506	C/A	--	--	--	--	--	--	--	--	--	--	--	0.178006	0.992	LOC284215||PPIAP14	-676827||-32005
176	rs1470108	15	86954748	C/A	Y	--	--	--	--	--	--	--	--	--	--	0.03068	0	LOC728250||MIRN7-2	-6460||-1311
177	rs1471408	18	11531256	G/A	--	--	--	--	--	--	--	--	--	--	--	NA	0	LOC729589||AMAC1L1	-34274||-68218
178	rs1477441	5	22569230	C/T	--	--	--	--	--	--	--	--	--	--	--	0	0	CDH12	782319||320258
179	rs1485458	5	96856499	G/A	--	--	--	--	--	--	--	--	--	--	--	0	0	YTHDF1P||LOC391813	-123468||-242855
180	rs1493451	5	64762196	C/T	--	--	--	--	--	--	--	--	--	--	--	0	0.001	ADAMTS6	281877||51264
181	rs1509620	4	95782995	A/G	--	--	--	--	--	--	--	--	--	--	--	0.057553	0.241	PDLIM5	190934||25405
182	rs1520313	4	12391915	T/C	--	--	--	--	--	--	--	--	--	--	--	0	0	LOC644753||HSP90AB2P	-1009309||-552220
183	rs1520936	15	27492285	C/T	--	--	--	--	--	--	--	--	--	--	--	NA	0.012	NDNL2||LOC100130736	-142976||-200928
184	rs1520937	15	27492391	C/G	--	--	--	--	--	--	--	--	--	--	--	NA	0.083	NDNL2||LOC100130736	-143082||-200822
185	rs1529025	3	82261002	G/T	--	--	--	--	--	--	--	--	--	--	--	0	0.003	GBE1||CYP51P1	-367362||-676920
186	rs153549	5	112264196	G/A	--	--	--	--	--	--	--	--	--	--	--	0	0	REEP5	24216||21734
187	rs153560	5	112282276	G/A	--	--	--	--	--	--	--	--	--	--	--	0.086448	0	REEP5	42296||3654
188	rs1544325	22	18311668	A/G	Y	--	--	--	--	--	--	--	--	--	--	0	0.006	COMT	2359||24862
189	rs1557436	11	21711068	C/T	--	--	--	--	--	--	--	--	--	--	--	0	0.072	LOC100130160||TMEM16E	-448833||-460230
190	rs1559726	8	25656423	C/A	--	--	--	--	--	--	--	--	--	--	--	0	0	CDCA2||EBF2	-235081||-101067
191	rs1569731	6	11933400	A/G	--	--	--	--	--	--	--	--	--	--	--	0.035582	0	LOC389369	14527||27913
192	rs1578944	19	54637662	C/T	Y	--	--	--	--	--	--	--	--	--	--	0	0	SLC17A7||PIH1D1	-1066||-3706
193	rs1596996	2	167161707	C/T	--	--	--	--	--	--	--	--	--	--	--	NA	0	SCN7A||XIRP2	-109983||-306514
194	rs160841	19	11420158	A/G	--	--	--	--	--	--	--	--	--	--	--	0.20032	0	PRKCSH	12889||2625
195	rs1655645	15	27479972	T/C	--	--	--	--	--	--	--	--	--	--	--	0	0.237	NDNL2||LOC100130736	-130663||-213241
196	rs16840617	4	7661440	A/G	--	--	--	--	--	--	--	--	--	--	--	NA	0	SORCS2	416067||134024
197	rs16855294	2	168907941	A/C	--	--	--	--	--	--	--	--	--	--	--	0	0.059	PHF5GP||LASS6	-110864||-113140
198	rs16871226	6	33023829	A/G	--	--	--	--	--	--	--	--	--	--	--	0.100675	0	HLA-DMB||HLA-DMA	-7034||-544
199	rs16871297	6	33058195	A/G	--	--	--	--	--	--	--	--	--	--	--	0	0.006	BRD2||HLA-DOA	-1136||-21742
200	rs16892284	6	161538841	C/T	--	--	--	--	--	--	--	--	--	--	--	0	0.001	AGPAT4	67794||76256
201	rs16907427	8	138591867	C/T	--	--	--	--	--	--	--	--	--	--	--	0	0	LOC100130092||LOC100129367	-1884461||-186282
202	rs16912747	12	17445444	A/G	--	--	--	--	--	--	--	--	--	--	--	NA	0.002	LOC390298||RERGL	-338||-679626
203	rs16920624	10	20850531	G/T	--	--	--	--	--	--	--	--	--	--	--	0.01127	0.004	LOC100133024||NEBL	-170487||-259562
204	rs16945051	18	24448481	C/T	--	--	--	--	--	--	--	--	--	--	--	0	0.012	CDH2||LOC390844	-437292||-37212
205	rs16945055	18	24450110	C/T	--	--	--	--	--	--	--	--	--	--	--	0	0.002	CDH2||LOC390844	-438921||-35583
206	rs17020113	12	91139749	C/T	--	--	--	--	--	--	--	--	--	--	--	0	0.065	LOC643264||CLLU1OS	-52962||-198252
207	rs17021918	4	95781900	C/T	--	--	--	--	--	--	--	--	--	--	--	0	0.031	PDLIM5	189839||26500
208	rs17022349	2	82817926	A/G	--	--	--	--	--	--	--	--	--	--	--	0	0.001	LOC100130209||LOC1720	-1313126||-119512
209	rs17022353	2	82819622	G/T	--	--	--	--	--	--	--	--	--	--	--	0	0	LOC100130209||LOC1720	-1314822||-117816
210	rs17022382	2	82842667	C/T	--	--	--	--	--	--	--	--	--	--	--	NA	0.005	LOC100130209||LOC1720	-1337867||-94771
211	rs17022383	2	82845146	A/G	--	--	--	--	--	--	--	--	--	--	--	NA	0.002	LOC100130209||LOC1720	-1340346||-92292
212	rs17040318	9	137605136	A/G	Y	--	--	--	--	--	--	--	--	--	--	NA	0	PAEP||LOC100130954	-6693||-1482
213	rs17068112	6	139291818	C/G	--	--	--	--	--	--	--	--	--	--	--	0.187163	0	REPS1	24505||59273
214	rs17098857	10	121165664	C/T	--	--	--	--	--	--	--	--	--	--	--	NA	0.003	GRK5	208477||39457
215	rs17110532	12	70650935	C/T	--	--	--	--	--	--	--	--	--	--	--	0	0.408	TPH2	32042||61553
216	rs17110536	12	70651371	A/C	--	--	--	--	--	--	--	--	--	--	--	0	0	TPH2	32478||61117
217	rs17110540	12	70651588	A/T	--	--	--	--	--	--	--	--	--	--	--	0.193011	0	TPH2	32695||60900
218	rs17200231	6	84369274	A/G	--	--	--	--	--	--	--	--	--	--	--	NA	0.067	SNAP91	49942||106221
219	rs17205838	16	16047542	C/G	--	--	--	--	--	--	--	--	--	--	--	0.099691	0	ABCC1	96607||96890
220	rs17220479	6	33048793	C/T	--	--	Y	--	--	--	--	--	--	--	--	0.267709	0	BRD2	4378||8266
221	rs17303101	9	118221615	A/G	--	--	--	--	--	--	--	--	--	--	--	0.040067	0.006	DIPAS||ASTN2	-17186||-5713
222	rs17363011	2	196557698	C/T	--	--	--	--	--	--	--	--	--	--	--	0	0.712	DNAH7	247026||84083
223	rs17366799	4	12387947	A/G	--	--	--	--	--	--	--	--	--	--	--	NA	0	LOC644753||HSP90AB2P	-1005341||-556188
224	rs1751915	10	21484609	G/A	--	--	--	--	--	--	--	--	--	--	--	0.029252	0.001	NEBL	374516||18513
225	rs17556534	5	155742313	C/G	--	--	--	--	--	--	--	--	--	--	--	0	0.127	SGCD	55968||383326
226	rs17671140	5	74190501	A/C	Y	--	--	--	--	--	--	--	--	--	--	NA	0.147	KIAA0888	81346||7870
227	rs17728526	3	82229979	A/T	--	--	--	--	--	--	--	--	--	--	--	0.052514	0.002	GBE1||CYP51P1	-336339||-707943
228	rs17738111	5	74050781	C/T	--	--	--	--	--	--	--	--	--	--	--	0	0.083	HEXB	34014||2088
229	rs17738565	5	74179544	C/T	--	--	--	--	--	--	--	--	--	--	--	0	0.001	KIAA0888	70389||18827
230	rs17738645	5	74194096	C/G	Y	--	--	--	--	--	--	--	--	--	--	0	0.064	KIAA0888	84941||4275
231	rs17749815	18	24374681	C/T	--	--	--	--	--	--	--	--	--	--	--	0	0	CDH2||LOC390844	-363492||-111012
232	rs17777705	6	78551483	C/T	--	--	--	--	--	--	--	--	--	--	--	0	0	LOC100128162||IRAK1BP1	-288304||-1082425
233	rs1799913	11	18003831	T/G	--	--	--	--	--	--	--	--	--	--	--	0.075227	0.515	TPH1	4717||15054
234	rs1800532	11	18004392	T/G	--	--	--	--	--	--	--	--	--	--	--	0.081237	0	TPH1	5278||14493
235	rs1800544	10	112826493	C/G	Y	--	--	--	--	--	--	--	--	--	--	NA	0.001	SHOC2||ADRA2A	-63080||-418
236	rs1801131	1	11777063	T/G	--	--	Y	--	--	--	Y	--	benign	--	--	0.400954	1	MTHFR	8689||11639
237	rs1801253	10	115795046	C/G	--	--	--	--	--	--	Y	--	benign	1	0	NA	1	ADRB1	1250||1611
238	rs1801394	5	7923973	A/G	--	--	Y	--	--	--	Y	--	benign	1	0	0.246965	0.161	MTRR	1756||30264
239	rs1837345	7	63149422	A/G	--	--	--	--	--	--	--	--	--	--	--	NA	0	LOC442319	36258||27640
240	rs1849692	8	138576116	T/C	--	--	--	--	--	--	--	--	--	--	--	0	0	LOC100130092||LOC100129367	-1868710||-202033
241	rs1859401	17	53776705	G/A	--	--	--	--	--	--	--	--	--	--	--	0	0.006	MIRN142||SUPT4H1	-13028||-833
242	rs1867263	1	237874543	A/G	--	--	--	--	--	--	--	--	--	--	--	0	0	CHRM3	15547||264800
243	rs1867264	1	237911900	T/A	--	--	--	--	--	--	--	--	--	--	--	0	0.001	CHRM3	52904||227443
244	rs1867265	1	237906730	T/C	--	--	--	--	--	--	--	--	--	--	--	0	0	CHRM3	47734||232613
245	rs1877531	6	78618795	T/C	--	--	--	--	--	--	--	--	--	--	--	NA	0	LOC100128162||IRAK1BP1	-355616||-1015113
246	rs1883326	6	11926302	T/C	--	--	--	--	--	--	--	--	--	--	--	0.207063	0.998	LOC389369	7429||35011
247	rs1902763	12	50943932	T/C	Y	--	--	--	--	--	--	--	--	--	--	0	0	KRT122P	100||4616
248	rs1902970	6	78351599	G/A	--	--	--	--	--	--	--	--	--	--	--	0	0.01	LOC100128162||IRAK1BP1	-88420||-1282309
249	rs1903233	11	21709242	T/A	--	--	--	--	--	--	--	--	--	--	--	0	0	LOC100130160||TMEM16E	-447007||-462056
250	rs1909900	18	4962834	G/A	--	--	--	--	--	--	--	--	--	--	--	NA	0	LOC284215||PPIAP14	-679155||-29677
251	rs1912911	1	187313823	C/A	--	--	--	--	--	--	--	--	--	--	--	NA	0	LOC100129274||LOC100131147	-1362738||-54281
252	rs1923884	13	46319837	C/T	--	--	--	--	--	--	--	--	--	--	--	0.007464	0.026	HTR2A	14323||48339
253	rs1924939	13	71998057	T/C	--	--	--	--	--	--	--	--	--	--	--	0.041147	0.002	DACH1||RP11-11C5.2	-658726||-182439
254	rs1928040	13	46345237	G/A	--	--	--	--	--	--	--	--	--	--	--	NA	0.001	HTR2A	39723||22939
255	rs1936158	6	78241094	G/T	--	--	--	--	--	--	--	--	--	--	--	NA	0	HTR1B||LOC100128162	-11255||-16937
256	rs1945300	12	50953187	A/G	--	--	--	--	--	--	--	--	--	--	--	0	0	KRT122P||KRT81	-4639||-12777
257	rs1946348	8	25656145	G/C	--	--	--	--	--	--	--	--	--	--	--	0	0	CDCA2||EBF2	-234803||-101345
258	rs1948748	5	22558382	C/T	--	--	--	--	--	--	--	--	--	--	--	0	0.076	CDH12	771471||331106
259	rs1990444	7	68864528	G/A	--	--	--	--	--	--	--	--	--	--	--	0.018743	0.001	AUTS2	162273||1031262
260	rs1993370	5	74194893	C/T	--	--	--	--	--	--	--	--	--	--	--	0	0	KIAA0888	85738||3478
261	rs1998560	13	105441526	C/T	--	--	--	--	--	--	--	--	--	--	--	0.022677	0.002	DAOA||LOC341604	-500142||-434596
262	rs201522	7	101558266	A/G	--	--	--	--	--	--	--	--	--	--	--	0	0	CUX1	312254||155704
263	rs2032583	7	86998497	G/A	--	--	--	--	--	--	--	--	--	--	--	0	0	ABCB1	27613||182003
264	rs2034614	12	41215664	G/A	--	--	--	--	--	--	--	--	--	--	--	0.033599	0.001	PRICKLE1/LOC100128389	76323/51782||54081/55314
265	rs2035550	5	96861245	T/G	--	--	--	--	--	--	--	--	--	--	--	0	0	YTHDF1P||LOC391813	-128214||-238109
266	rs2043144	9	73140775	C/T	--	--	--	--	--	--	--	--	--	--	--	0	0	MIRN204||TMEM2	-525956||-347328
267	rs2044410	5	74184007	C/T	--	--	--	--	--	--	--	--	--	--	--	0	0	KIAA0888	74852||14364
268	rs2053627	3	106787174	T/C	--	--	--	--	--	--	--	--	--	--	--	0	0.996	ALCAM||CBLB	-8740||-72625
269	rs2057168	20	60145742	G/A	--	--	--	--	--	--	--	--	--	--	--	NA	0	PSMA7	556||6127
270	rs2057169	20	60145679	G/A	--	--	--	--	--	--	--	--	--	--	--	NA	0.006	PSMA7	493||6190
271	rs2066713	17	25575791	G/A	--	--	--	--	--	--	--	--	--	--	--	0	0	SLC6A4	26759||11050
272	rs2072446	17	44942818	C/T	--	--	Y	--	--	--	Y	--	benign	1	0	0.465272	0.009	NGFR	15152||4542
273	rs2075507	22	18308092	A/G	Y	--	--	--	--	--	--	--	--	--	--	NA	0	TXNRD2	65052||1267
274	rs2085144	8	99022252	G/A	--	--	--	--	--	--	--	--	--	--	--	NA	0.002	MATN2	71765||95872
275	rs2091104	7	144811138	T/C	--	--	--	--	--	--	--	--	--	--	--	NA	0	LOC643308||CNTNAP2	-442390||-633248
276	rs2114213	1	72177315	A/C	--	--	--	--	--	--	--	--	--	--	--	0.083666	0.007	NEGR1	536102||343550
277	rs212087	16	16137791	G/A	--	--	--	--	--	--	--	--	--	--	--	0.113671	0	ABCC1	186856||6641
278	rs212090	16	16143505	A/T	--	--	--	--	Y	--	--	--	--	--	--	0	0.008	ABCC1	192570||927
279	rs2136093	1	90648476	C/T	--	--	--	--	--	--	--	--	--	--	--	0	0.055	ZNF326||BARHL2	-381794||-301691
280	rs2136094	1	90698570	A/C	--	--	--	--	--	--	--	--	--	--	--	0.040386	0.564	ZNF326||BARHL2	-431888||-251597
281	rs2165872	1	237893611	G/A	--	--	--	--	--	--	--	--	--	--	--	0	0.002	CHRM3	34615||245732
282	rs2171363	12	70646531	G/A	--	--	--	--	--	--	--	--	--	--	--	0.262284	0.229	TPH2	27638||65957
283	rs2183110	13	108686568	A/C	--	--	--	--	--	--	--	--	--	--	--	0	0.001	MYO16||IRS2	-28212||-517617
284	rs2203834	8	12869264	C/A	--	--	--	--	--	--	--	--	--	--	--	0	0	C8orf79	21710||62393
285	rs2216711	5	37864601	G/A	--	--	--	--	--	--	--	--	--	--	--	0	0.001	GDNF	13091||10938
286	rs2218603	2	167180989	A/G	--	--	--	--	--	--	--	--	--	--	--	0	0.003	SCN7A||XIRP2	-129265||-287232
287	rs2226399	8	102723358	T/C	--	--	--	--	--	--	--	--	--	--	--	NA	0	GRHL2	149196||27637
288	rs2229992	5	112190753	C/T	--	--	Y	Y	--	--	--	--	--	--	--	0.211767	1	APC	89270||19082
289	rs2230671	16	16135743	A/G	--	--	Y	--	--	--	--	--	--	--	--	0.386503	0.998	ABCC1	184808||8689
290	rs2231449	11	117691515	A/C	--	--	--	--	Y	--	--	--	--	--	--	0.350851	0	CD3E	10853||585
291	rs2235882	6	46236753	T/C	--	--	--	--	Y	--	--	--	--	--	--	0	0	ENPP5	1032||9923
292	rs2237907	11	18005769	G/C	--	--	--	--	--	--	--	--	--	--	--	0	0.118	TPH1	6655||13116
293	rs2242480	7	99199402	C/T	--	--	--	--	--	--	--	--	--	--	--	0	0	CYP3A	115649||102707
294	rs2248174	13	105442451	A/G	--	--	--	--	--	--	--	--	--	--	--	0.080103	0	DAOA||LOC341604	-501067||-433671
295	rs2248399	13	105440474	T/C	--	--	--	--	--	--	--	--	--	--	--	0	0	DAOA||LOC341604	-499090||-435648
296	rs2252523	16	1937615	A/G	Y	--	--	--	--	--	--	--	--	--	--	0.163943	0	RPL3L	3034||7065
297	rs2263942	12	80944137	A/C	--	--	--	--	--	--	--	--	--	--	--	NA	0	PPFIA2||CCDC59	-266897||-326083
298	rs2267716	7	30683168	C/T	--	--	--	--	--	--	--	--	--	--	--	0.079641	0	CRHR2	23780||5497
299	rs2270007	7	30666497	C/G	--	--	--	--	--	--	--	--	--	--	--	0.202524	0	CRHR2	7109||22168
300	rs2275089	10	99131195	A/G	--	--	Y	--	--	--	--	--	--	--	--	0.383238	0.547	RRP12	24747||19860
301	rs2275272	10	97378152	A/G	--	--	Y	--	--	--	Y	--	possiblydamaging	--	--	0.35353	1	ALDH18A1	22476||28405
302	rs2276170	18	45623756	C/T	--	--	Y	Y	--	--	--	--	--	--	--	0.283061	1	MYO5B	20657||351626
303	rs2281740	20	60145906	G/A	--	--	--	--	--	--	--	--	--	--	--	NA	0	PSMA7	720||5963
304	rs2282627	18	45624629	G/A	--	--	--	--	--	--	--	--	--	--	--	0	0.001	MYO5B	21530||350753
305	rs2283859	22	28234519	C/T	--	--	--	--	--	--	--	--	--	--	--	0.128472	0.997	THOC5	363||45217
306	rs2297668	10	99150036	T/C	--	--	--	--	--	--	--	--	--	--	--	0.35841	0	RRP12	43588||1019
307	rs2297988	10	99108372	C/T	--	--	--	--	--	--	--	--	--	--	--	0.084401	0.064	RRP12	1924||42683
308	rs2319398	3	121095632	C/A	--	--	--	--	--	--	--	--	--	--	--	NA	0.001	GSK3B	67399||199571
309	rs2322631	6	80900675	A/C	--	--	--	--	--	--	--	--	--	--	--	0.083471	0.963	BCKDHB	27592||212031
310	rs2328452	20	19713174	A/G	--	--	--	--	--	--	--	--	--	--	--	0	0.007	LOC100130408	27492||15332
311	rs2346793	4	159585134	T/G	--	--	--	--	--	--	--	--	--	--	--	NA	0.001	LOC646890||LOC100131038	-163956||-25055
312	rs2347611	2	47179477	C/T	--	--	--	--	--	--	--	--	--	--	--	0	0	LOC100129286	53296||9968
313	rs2353903	8	64179435	A/G	--	--	--	--	--	--	--	--	--	--	--	NA	0.048	TTPA||LOC100128540	-18269||-32085
314	rs2377898	18	8720053	A/G	--	--	--	--	--	--	--	--	--	--	--	0	0	KIAA0802	12684||102021
315	rs2380426	2	12316501	C/T	--	--	--	--	--	--	--	--	--	--	--	0	0.002	LOC100130010||TRIB2	-232328||-458158
316	rs239022	21	16623465	G/A	--	--	--	--	--	--	--	--	--	--	--	0	0	C21orf34	258752||277948
317	rs2433320	4	95589828	A/G	Y	--	--	--	--	--	--	--	--	--	--	0.121066	0	PGDS||PDLIM5	-106778||-2233
318	rs243903	20	13190166	C/T	--	--	--	--	--	--	--	--	--	--	--	0	0.007	C20orf82	39748||39131
319	rs243904	20	13190662	T/C	--	--	--	--	--	--	--	--	--	--	--	0.276234	0	C20orf82	40244||38635
320	rs2453488	12	47541475	C/T	--	--	--	--	--	--	--	--	--	--	--	0.258226	0	RND1	4278||4445
321	rs2456568	11	93330980	A/T	--	--	--	--	--	--	--	--	--	--	--	0	0.037	LOC387804||LOC100128522	-94187||-33180
322	rs2470890	15	72834479	C/T	--	--	--	--	--	--	--	--	--	--	--	0.291684	0.005	CYP1A2	6242||1515
323	rs2472304	15	72831291	A/G	--	--	--	--	--	--	--	--	--	--	--	0	0	CYP1A2	3054||4703
324	rs2476230	13	101380444	C/G	--	--	--	--	--	--	--	--	--	--	--	0	0.006	FGF14	207408||471681
325	rs2486390	6	149365889	T/C	--	--	--	--	--	--	--	--	--	--	--	0	0.003	UST	255732||73929
326	rs2500535	6	149370960	A/G	--	--	--	--	--	--	--	--	--	--	--	0	0.004	UST	260803||68858
327	rs2511398	11	93324457	G/A	--	--	--	--	--	--	--	--	--	--	--	0	0.012	LOC387804||LOC100128522	-87664||-39703
328	rs2518313	6	102191184	G/T	--	--	--	--	--	--	--	--	--	--	--	0	0	GRIK2	237509||432290
329	rs2539952	X	117198204	A/G	--	--	--	--	--	--	--	--	--	--	--	0.128652	0	KLHL13||WDR44	-207323||-165866
330	rs2539953	X	117198411	C/T	--	--	--	--	--	--	--	--	--	--	--	0.081776	0	KLHL13||WDR44	-207530||-165659
331	rs2549151	16	81417750	G/T	--	--	--	--	--	--	--	--	--	--	--	0	0.186	CDH13	199671||969952
332	rs255105	7	30698632	C/T	--	--	--	--	--	--	--	--	--	--	--	0	0	CRHR2||LOC100132152	-9967||-5550
333	rs25531	17	25588472	T/C	Y	--	--	--	--	--	--	--	--	--	--	NA	0.109	SLC6A4||BLMH	-1631||-10877
334	rs25533	17	25587018	G/A	Y	--	--	--	--	--	--	--	--	--	--	0.321954	0.009	SLC6A4||BLMH	-177||-12331
335	rs2566255	11	4561771	C/G	Y	--	--	--	--	--	--	--	--	--	--	0.037631	0	C11orf40||OR52I2	-6145||-2848
336	rs2568106	1	164530867	T/C	--	--	--	--	--	--	--	--	--	--	--	0.075673	0.006	LOC284685||LOC100129007	-17360||-271172
337	rs258952	5	92080951	T/C	--	--	--	--	--	--	--	--	--	--	--	0	0.02	LOC100131236||LOC100129283	-873504||-121297
338	rs2595372	18	27492355	C/A	--	--	--	--	--	--	--	--	--	--	--	0.03943	0	B4GALT6	35224||26271
339	rs2608017	12	50962184	A/G	--	--	--	--	--	--	--	--	--	--	--	NA	0.01	KRT122P||KRT81	-13636||-3780
340	rs2734833	11	112798130	G/A	--	--	--	--	--	--	--	--	--	--	--	0.115399	0	DRD2	12603||52961
341	rs2786239	6	102192133	A/G	--	--	--	--	--	--	--	--	--	--	--	0	0	GRIK2	238458||431341
342	rs2786247	6	102184262	G/T	--	--	--	--	--	--	--	--	--	--	--	NA	0	GRIK2	230587||439212
343	rs2802919	X	117201646	G/T	--	--	--	--	--	--	--	--	--	--	--	0	0.07	KLHL13||WDR44	-210765||-162424
344	rs2825957	21	20317445	C/T	--	--	--	--	--	--	--	--	--	--	--	NA	0.024	C1QBPP||FDPSP	-263035||-364919
345	rs2831007	21	27863838	G/T	--	--	--	--	--	--	--	--	--	--	--	NA	0.001	RPL10P1||C21orf94	-148484||-453083
346	rs28401781	7	86986264	T/C	--	--	--	--	--	--	--	--	--	--	--	0	0	ABCB1	15380||194236
347	rs2851493	7	68686751	G/T	--	--	--	--	--	--	--	--	--	--	--	NA	0	STAG3L4||AUTS2	-2262803||-15504
348	rs2851520	7	68692692	T/C	--	--	--	--	--	--	--	--	--	--	--	0	0.042	STAG3L4||AUTS2	-2268744||-9563
349	rs2852452	12	50960338	C/T	--	--	--	--	--	--	--	--	--	--	--	0.219345	0.001	KRT122P||KRT81	-11790||-5626
350	rs2852584	6	102183608	A/T	--	--	--	--	--	--	--	--	--	--	--	0	0.021	GRIK2	229933||439866
351	rs2861430	1	187299103	G/T	--	--	--	--	--	--	--	--	--	--	--	0	0.026	LOC100129274||LOC100131147	-1348018||-69001
352	rs2874829	6	80912816	A/G	--	--	--	--	--	--	--	--	--	--	--	0	0.007	BCKDHB	39733||199890
353	rs291028	15	93416790	C/T	--	--	--	--	--	--	--	--	--	--	--	0	0	LOC440311||LOC400456	-215642||-206731
354	rs2956236	15	99017807	A/G	--	--	--	--	--	--	--	--	--	--	--	0.086637	0.002	ASB7||LOC440313	-10633||-123882
355	rs2973049	5	37853896	T/C	--	--	--	--	--	--	--	--	--	--	--	0.255206	0	GDNF	2386||21643
356	rs2980980	18	58097548	A/G	--	--	--	--	--	--	--	--	--	--	--	0	0	KIAA1468	92044||27787
357	rs3125821	1	164877232	A/G	--	--	--	--	--	--	--	--	--	--	--	NA	0	LOC100128181	9952||57989
358	rs334558	3	121295972	A/G	Y	--	--	--	--	--	--	--	--	--	--	0.403161	1	LOC100129707||GPR156	-64567||-72597
359	rs33847	19	38712241	T/C	--	--	--	--	--	--	--	--	--	--	--	0.196392	0	PEPD||CHST8	-7600||-155033
360	rs351294	5	154428932	C/T	--	--	--	--	--	--	--	--	--	--	--	NA	0.022	KIF4B||LOC100131520	-51054||-42005
361	rs35666	12	91058501	T/G	--	--	--	--	--	--	--	--	--	--	--	0	0	DCN||BTG1	-957564||-2529
362	rs36023	16	54264755	G/A	--	--	--	--	--	--	--	--	--	--	--	0	0	SLC6A2	16698||30446
363	rs365836	7	101596571	A/G	--	--	--	--	--	--	--	--	--	--	--	0.203241	0	CUX1	350559||117399
364	rs3736544	4	56004749	A/G	--	--	--	--	--	--	--	--	--	--	--	0.170133	0.99	CLOCK	11332||103005
365	rs3740779	11	76049700	G/A	--	--	--	--	--	--	--	--	--	--	--	0.355233	0.004	LRRC32	3478||8843
366	rs3741255	11	61273486	A/G	--	--	--	--	--	--	--	--	--	--	--	0	0.009	DAGLA||C11orf9	-2437||-5951
367	rs3746651	20	60151815	C/T	Y	--	Y	--	--	--	--	--	--	--	--	NA	0.004	PSMA7	6629||54
368	rs3749474	4	55995442	C/T	--	--	--	--	Y	--	--	--	--	--	--	0.241998	1	CLOCK	2025||112312
369	rs3753513	1	208066413	G/A	Y	--	--	--	--	--	--	--	--	--	--	0	0	IRF6||C1orf107	-20311||-1543
370	rs3757007	6	84356081	T/C	--	--	--	--	--	--	--	--	--	--	--	0	0.004	SNAP91	36749||119414
371	rs3761555	X	122144118	T/C	Y	--	--	--	--	--	--	--	--	--	--	0	0.135	LOC286423||GRIA3	-64658||-1659
372	rs3762876	4	95808500	G/A	--	--	--	--	--	--	--	--	--	--	--	0	0	PDLIM5||LOC728442	-100||-75345
373	rs37747	7	110707416	C/G	--	--	--	--	--	--	--	--	--	--	--	0	0	IMMP2L	617070||282167
374	rs3780126	8	64112466	G/A	--	--	--	--	--	--	--	--	--	--	--	0.022613	0.002	GGH	22274||1474
375	rs3800544	6	169800299	C/T	--	--	Y	--	--	--	Y	--	benign	--	--	0.099648	0.001	WDR27	201067||43785
376	rs3807736	7	77571209	C/A	--	--	--	--	--	--	--	--	--	--	--	0	0.001	MAGI2	86899||1349617
377	rs3811180	14	22803565	T/C	Y	--	--	--	--	--	--	--	--	--	--	0	0	LOC100131781	79180||5843
378	rs3811541	2	127129605	G/A	Y	--	--	--	--	--	--	--	--	--	--	0	0.001	LOC150554||GYPC	-97280||-549
379	rs3812121	6	81025446	G/A	--	--	--	--	--	--	--	--	--	--	--	0.021824	0	BCKDHB	152363||87260
380	rs3817629	11	227312	C/T	Y	--	--	--	--	--	--	--	--	--	--	0	0	PSMD13	504||15672
381	rs3826263	16	23518159	G/C	Y	--	--	--	--	--	--	--	--	--	--	0.175963	0.002	NDUFAB1||PALB2	-3019||-3825
382	rs3827118	20	60147301	A/G	Y	--	--	--	--	--	--	--	--	--	--	NA	0	PSMA7	2115||4568
383	rs3828275	2	171390986	T/C	--	--	--	--	--	--	--	--	--	--	--	0	0	GAD1	9540||34921
384	rs3906767	2	12222673	T/C	--	--	--	--	--	--	--	--	--	--	--	0	0	LOC100130010||TRIB2	-138500||-551986
385	rs3906768	2	12222617	T/G	--	--	--	--	--	--	--	--	--	--	--	0	0	LOC100130010||TRIB2	-138444||-552042
386	rs3954862	2	12222204	C/T	--	--	--	--	--	--	--	--	--	--	--	0.035054	0.003	LOC100130010||TRIB2	-138031||-552455
387	rs41423247	5	142758768	C/G	--	--	--	--	--	--	--	--	--	--	--	0	0	NR3C1	121079||36502
388	rs4144681	5	22569748	A/G	--	--	--	--	--	--	--	--	--	--	--	0	0.002	CDH12	782837||319740
389	rs4148739	7	86998985	T/C	--	--	--	--	--	--	--	--	--	--	--	0.005116	0.071	ABCB1	28101||181515
390	rs4236420	7	9654634	A/G	--	--	--	--	--	--	--	--	--	--	--	0	0.001	PER4||LOC340268	-12662||-77761
391	rs4290270	12	70702502	A/T	--	--	Y	Y	--	--	--	--	--	--	--	0.191115	0.982	TPH2	83609||9986
392	rs4332094	8	128926090	A/G	--	--	--	--	--	--	--	--	--	--	--	NA	0.009	PVT1	50129||256591
393	rs4372194	1	24253073	A/T	--	--	--	--	--	--	--	--	--	--	--	NA	0	LOC127295||MYOM3	-45477||-2045
394	rs4373743	1	241179753	A/G	--	--	--	--	--	--	--	--	--	--	--	NA	0	LOC100129949||LOC400723	-63248||-89250
395	rs4388707	1	187300857	A/G	--	--	--	--	--	--	--	--	--	--	--	NA	0	LOC100129274||LOC100131147	-1349772||-67247
396	rs4421337	8	69074033	A/G	--	--	--	--	--	--	--	--	--	--	--	NA	0	DEPDC2	46876||232418
397	rs4436105	8	124617617	A/G	--	--	--	--	--	--	--	--	--	--	--	0.074755	0.012	FBXO32	33078||5010
398	rs4439856	18	67021993	C/G	--	--	--	--	--	--	--	--	--	--	--	0.023304	0	RPS2P6||LOC100132647	-750839||-17869
399	rs4457311	8	125353540	A/G	--	--	--	--	--	--	--	--	--	--	--	0	0	LOC442396	120194||15324
400	rs4461889	8	69072935	A/C	--	--	--	--	--	--	--	--	--	--	--	0	0	DEPDC2	45778||233516
401	rs4464906	7	81111692	C/T	--	--	--	--	--	--	--	--	--	--	--	0	0	LOC100128317||HGF	-13803||-57688
402	rs4471020	8	69073722	A/G	--	--	--	--	--	--	--	--	--	--	--	0	0.003	DEPDC2	46565||232729
403	rs448038	5	9466495	C/A	--	--	--	--	--	--	--	--	--	--	--	0	0.043	SEMA5A	378357||132738
404	rs4509304	8	69074174	C/T	--	--	--	--	--	--	--	--	--	--	--	NA	0	DEPDC2	47017||232277
405	rs456705	13	31516005	T/G	--	--	--	--	--	--	--	--	--	--	--	0	0.001	FRY	12568||252771
406	rs4584622	12	70959090	C/T	--	--	--	--	--	--	--	--	--	--	--	0	0	TRHDE	6360||386599
407	rs4594727	4	7642968	G/T	--	--	--	--	--	--	--	--	--	--	--	0.232967	0.008	SORCS2	397595||152496
408	rs4620377	9	14623299	C/T	--	--	--	--	--	--	--	--	--	--	--	NA	0	ZDHHC21	16271||60175
409	rs4635018	10	99127829	C/G	--	--	--	--	--	--	--	--	--	--	--	NA	0	RRP12	21381||23226
410	rs4644639	11	21713823	C/T	--	--	--	--	--	--	--	--	--	--	--	0	0.001	LOC100130160||TMEM16E	-451588||-457475
411	rs4644640	11	21713958	A/G	--	--	--	--	--	--	--	--	--	--	--	0	0	LOC100130160||TMEM16E	-451723||-457340
412	rs4646425	15	72830334	C/T	--	--	--	--	--	--	--	--	--	--	--	0.274148	0.007	CYP1A2	2097||5660
413	rs4649160	1	24251991	C/T	--	--	--	--	--	--	--	--	--	--	--	NA	0	LOC127295||MYOM3	-44395||-3127
414	rs4649161	1	24252116	A/G	--	--	--	--	--	--	--	--	--	--	--	0.154535	0.004	LOC127295||MYOM3	-44520||-3002
415	rs4649163	1	24252188	C/T	--	--	--	--	--	--	--	--	--	--	--	NA	0	LOC127295||MYOM3	-44592||-2930
416	rs4649171	1	24268162	A/G	--	--	--	--	--	--	--	--	--	--	--	NA	0.002	MYOM3	13044||43090
417	rs4651156	1	182103655	A/G	--	--	--	--	--	--	--	--	--	--	--	0	0.005	RGL1	231824||60634
418	rs4662667	2	130360082	A/G	--	--	--	--	--	--	--	--	--	--	--	0	0.034	LOC100131048||LOC389033	-79256||-36823
419	rs4677181	3	72659578	A/G	--	--	--	--	--	--	--	--	--	--	--	0	0	RYBP||SHQ1	-81116||-221540
420	rs4680	22	18331271	A/G	--	--	Y	--	--	--	Y	--	benign	1	0	0.288484	0.601	COMT	21962||5259
421	rs4700160	5	66038544	A/G	--	--	--	--	--	--	--	--	--	--	--	0.151188	0	MAST4	110612||460304
422	rs4713916	6	35777961	A/G	--	--	--	--	--	--	--	--	--	--	--	0	0	FKBP5||C6orf81	-13269||-34876
423	rs4737249	8	69076974	C/T	--	--	--	--	--	--	--	--	--	--	--	NA	0.984	DEPDC2	49817||229477
424	rs4760815	12	70658496	A/T	--	--	--	--	--	--	--	--	--	--	--	0	0.002	TPH2	39603||53992
425	rs4765870	12	1961137	A/G	--	--	--	--	--	--	--	--	--	--	--	0	0.003	DCP1B	35662||22801
426	rs4780098	15	31345142	C/T	--	--	--	--	--	--	--	--	--	--	--	NA	0.019	LOC440268	24115||28420
427	rs4785465	16	49480095	G/T	--	--	--	--	--	--	--	--	--	--	--	0	0	LOC727992||LOC728654	-81054||-146435
428	rs4788683	16	71555248	G/T	--	--	--	--	--	--	--	--	--	--	--	0.283444	1	ZFHX3	180963||84527
429	rs4835490	4	149309776	A/G	--	--	--	--	--	--	--	--	--	--	--	0	0.003	NR3C2	90406||273197
430	rs4848174	2	122659938	C/T	--	--	--	--	--	--	--	--	--	--	--	0	0.002	LOC646179||LOC728241	-389536||-17961
431	rs4850381	2	196620312	A/G	--	--	--	--	--	--	--	--	--	--	--	0.100621	0.001	DNAH7	309640||21469
432	rs4891688	18	64302055	C/T	--	--	--	--	--	--	--	--	--	--	--	NA	0	LOC643582||TXNDC10	-26965||-189850
433	rs491814	1	164874087	C/T	--	--	--	--	--	--	--	--	--	--	--	NA	0	LOC100128181	6807||61134
434	rs4920300	1	18362648	C/T	--	--	--	--	--	--	--	--	--	--	--	0	0	IGSF21	55821||214915
435	rs4941117	18	57987385	A/G	--	--	--	--	--	--	--	--	--	--	--	NA	0	PIGN	124948||17884
436	rs4945361	11	79006915	C/T	--	--	--	--	--	--	--	--	--	--	--	0	0.003	MIRN708||LOC646112	-216115||-369289
437	rs495498	11	105080984	C/T	--	--	--	--	--	--	--	--	--	--	--	0	0.007	GRIA4	94974||277045
438	rs495794	5	112228993	A/G	--	--	--	--	--	--	--	--	--	--	--	0	0.004	SRP19	4101||2510
439	rs4964604	12	106585936	C/T	--	--	--	--	--	--	--	--	--	--	--	0	0.004	BTBD11||PWP1	-8387||-17784
440	rs505310	2	45764396	C/T	--	--	--	--	--	--	--	--	--	--	--	0	0	PRKCE	31849||504237
441	rs506546	1	34211881	C/T	--	--	--	--	--	--	--	--	--	--	--	0	0	CSMD2	459685||192149
442	rs506714	1	34211949	G/T	--	--	--	--	--	--	--	--	--	--	--	0.102851	0	CSMD2	459753||192081
443	rs519661	1	34212087	A/G	--	--	--	--	--	--	--	--	--	--	--	0	0	CSMD2	459891||191943
444	rs538174	6	154494229	C/T	--	--	--	--	--	--	--	--	--	--	--	0	0.001	OPRM1	92093||115464
445	rs540825	6	154456139	T/A	--	--	--	--	--	--	Y	--	benign	--	--	0.148539	0	OPRM1	54003||153554
446	rs543196	6	102158042	G/A	--	--	--	--	--	--	--	--	--	--	--	0	0.008	GRIK2	204367||465432
447	rs554440	18	36814255	C/T	--	--	--	--	--	--	--	--	--	--	--	0	0	MIRN924||KC6	-1358119||-499978
448	rs562859	6	154456266	T/C	--	--	--	--	--	--	--	--	--	--	--	0.153982	0.011	OPRM1	54130||153427
449	rs565064	1	164894884	T/C	--	--	--	--	--	--	--	--	--	--	--	NA	0	LOC100128181	27604||40337
450	rs579089	1	164898483	T/C	--	--	--	--	--	--	--	--	--	--	--	0.272422	0.003	LOC100128181	31203||36738
451	rs583664	6	154482919	T/C	--	--	--	--	--	--	--	--	--	--	--	0.090438	0.725	OPRM1	80783||126774
452	rs5908216	X	141098096	A/G	--	--	--	--	--	--	--	--	--	--	--	NA	0	LOC392555||MAGEC2	-6566||-19700
453	rs5954560	X	141098401	A/G	--	--	--	--	--	--	--	--	--	--	--	NA	0	LOC392555||MAGEC2	-6871||-19395
454	rs5966262	X	145451190	A/G	--	--	--	--	--	--	--	--	--	--	--	0	0	LOC100128690||LOC100128265	-6163||-56751
455	rs598160	6	154483835	G/A	--	--	--	--	--	--	--	--	--	--	--	0	0	OPRM1	81699||125858
456	rs5993883	22	18317638	G/T	--	--	--	--	--	--	--	--	--	--	--	NA	0	COMT	8329||18892
457	rs599545	6	102136102	T/C	--	--	--	--	--	--	--	--	--	--	--	NA	0.001	GRIK2	182427||487372
458	rs6062077	20	60146966	A/G	--	--	--	--	--	--	--	--	--	--	--	NA	0.008	PSMA7	1780||4903
459	rs6089664	20	60147920	A/G	Y	--	--	--	--	--	--	--	--	--	--	NA	0	PSMA7	2734||3949
460	rs609166	6	154466523	T/G	--	--	--	--	--	--	--	--	--	--	--	NA	0	OPRM1	64387||143170
461	rs6104011	20	43166917	A/G	Y	--	--	--	--	--	--	--	--	--	--	NA	0	KCNS1||WFDC5	-3750||-4590
462	rs6104012	20	43167985	A/G	Y	--	--	--	--	--	--	--	--	--	--	NA	0	KCNS1||WFDC5	-4818||-3522
463	rs6136525	20	18754046	C/T	--	--	--	--	--	--	--	--	--	--	--	0	0.002	LOC100128496	15674||4793
464	rs6136530	20	18758705	C/T	Y	--	Y	--	--	--	--	--	--	--	--	0	0.002	LOC100128496	20333||134
465	rs618207	6	154466362	G/A	--	--	--	--	--	--	--	--	--	--	--	NA	0.001	OPRM1	64226||143331
466	rs6265	11	27636492	T/C	--	--	--	--	--	--	Y	--	benign	--	--	0.423987	1	BDNFOS	151517||19436
467	rs6295	5	63294321	G/C	Y	--	--	--	--	--	--	--	--	--	--	0	0.001	HTR1A||RNF180	-1019||-203106
468	rs6298	6	78229711	G/A	--	--	--	--	--	--	--	--	--	--	--	0.379111	0.075	HTR1B	1044||128
469	rs6311	13	46369479	C/T	Y	--	--	--	--	--	--	--	--	--	--	0.449578	0	HTR2A||GNG5P5	-1303||-409773
470	rs6414150	2	196603015	A/G	--	--	--	--	--	--	--	--	--	--	--	NA	0.042	DNAH7	292343||38766
471	rs642489	6	154484368	T/G	--	--	--	--	--	--	--	--	--	--	--	0	0.005	OPRM1	82232||125325
472	rs6428096	1	187276963	C/T	--	--	--	--	--	--	--	--	--	--	--	0	0	LOC100129274||LOC100131147	-1325878||-91141
473	rs644261	6	154483943	G/C	--	--	--	--	--	--	--	--	--	--	--	0.004207	0.101	OPRM1	81807||125750
474	rs6444952	3	172111464	C/T	Y	--	--	--	--	--	--	--	--	--	--	0	0	EIF5A2||LOC100128036	-2344||-41878
475	rs6446618	4	7770149	G/T	--	--	--	--	--	--	--	--	--	--	--	0	0	SORCS2	524776||25315
476	rs6453086	5	74143370	A/G	--	--	--	--	--	--	--	--	--	--	--	0	0	KIAA0888	34215||55001
477	rs6466440	7	112696024	C/T	--	--	--	--	--	--	--	--	--	--	--	NA	0	LOC401397||PPP1R3A	-148300||-605598
478	rs6476077	9	28499551	G/T	--	--	--	--	--	--	--	--	--	--	--	0	0	LINGO2	561023||209752
479	rs6493270	15	45400695	C/T	--	--	--	--	--	--	--	--	--	--	--	0.166007	0.005	SQRDL||SEMA6D	-1629924||-397283
480	rs6495008	15	31363160	A/C	--	--	--	--	--	--	--	--	--	--	--	NA	0.799	LOC440268	42133||10402
481	rs6495009	15	31363216	G/T	--	--	--	--	--	--	--	--	--	--	--	NA	0.053	LOC440268	42189||10346
482	rs6501039	16	7920533	A/G	--	--	--	--	--	--	--	--	--	--	--	0	0	LOC100131413||LOC100131080	-1225149||-577539
483	rs6501041	16	7926446	A/G	--	--	--	--	--	--	--	--	--	--	--	0	0	LOC100131413||LOC100131080	-1231062||-571626
484	rs6501049	16	7964934	A/G	--	--	--	--	--	--	--	--	--	--	--	NA	0.001	LOC100131413||LOC100131080	-1269550||-533138
485	rs651408	18	57811160	A/G	--	--	--	--	--	--	--	--	--	--	--	0	0	RNF152||PIGN	-99876||-51277
486	rs6547441	2	82819138	A/G	--	--	--	--	--	--	--	--	--	--	--	0	0.001	LOC100130209||LOC1720	-1314338||-118300
487	rs6549391	3	71612605	A/C	--	--	--	--	--	--	--	--	--	--	--	0	0	FOXP1	525179||103225
488	rs6549392	3	71621386	G/T	--	--	--	--	--	--	--	--	--	--	--	0.135908	1	FOXP1	533960||94444
489	rs6569558	6	129182990	A/G	--	--	--	--	--	--	--	--	--	--	--	0	0.001	EEF1DP5||LAMA2	-239389||-62989
490	rs6580873	12	50968192	A/C	--	--	Y	--	--	--	Y	--	possiblydamaging	--	--	0.489503	0.151	KRT81	2228||3374
491	rs658156	6	154483218	G/A	--	--	--	--	--	--	--	--	--	--	--	0	0.004	OPRM1	81082||126475
492	rs6584126	10	99132752	A/G	--	--	--	--	--	--	--	--	--	--	--	NA	0	RRP12	26304||18303
493	rs6598062	11	233712	G/A	--	--	--	--	--	--	--	--	--	--	--	0	0.017	PSMD13	6904||9272
494	rs6598064	11	233557	G/A	--	--	--	--	--	--	--	--	--	--	--	NA	0.112	PSMD13	6749||9427
495	rs6598065	11	233211	G/A	--	--	--	--	--	--	--	--	--	--	--	0.074733	1	PSMD13	6403||9773
496	rs6610384	X	39819432	C/T	--	--	--	--	--	--	--	--	--	--	--	0.048183	0	BCOR	23871||27566
497	rs6667764	1	213347846	C/G	--	--	--	--	--	--	--	--	--	--	--	NA	0	KCNK2	102338||129213
498	rs6671790	1	24253949	C/T	--	--	--	--	--	--	--	--	--	--	--	NA	0	LOC127295||MYOM3	-46353||-1169
499	rs6686529	1	213476729	C/G	--	--	--	--	Y	--	--	--	--	--	--	0	0	KCNK2	231221||330
500	rs6700721	1	243920796	A/G	--	--	--	--	--	--	--	--	--	--	--	0.063876	0	KIF26B	535886||12255
501	rs6701023	1	243921126	C/G	--	--	--	--	--	--	--	--	--	--	--	0.214643	0	KIF26B	536216||11925
502	rs6701608	1	90641815	A/C	--	--	--	--	--	--	--	--	--	--	--	0	0.001	ZNF326||BARHL2	-375133||-308352
503	rs6715145	2	205682356	C/T	--	--	--	--	--	--	--	--	--	--	--	0	0	PARD3B	563595||506426
504	rs6737948	2	33218748	A/G	--	--	--	--	--	--	--	--	--	--	--	0.053473	0	LTBP1	192852||259332
505	rs6740514	2	82819237	A/C	--	--	--	--	--	--	--	--	--	--	--	0	0	LOC100130209||LOC1720	-1314437||-118201
506	rs6743471	2	82826737	A/G	--	--	--	--	--	--	--	--	--	--	--	0	0.002	LOC100130209||LOC1720	-1321937||-110701
507	rs6747145	2	73462685	A/G	Y	--	--	--	--	--	--	--	--	--	--	0	0	LOC391387||ALMS1	-11157||-3709
508	rs6761233	2	154545327	A/G	--	--	--	--	--	--	--	--	--	--	--	0.019276	0.006	GALNT13	108655||473408
509	rs676592	4	82952554	A/G	--	--	--	--	--	--	--	--	--	--	--	NA	0.001	MOP-1||COX5BL1	-343056||-107445
510	rs6793050	3	66468459	A/C	--	--	--	--	--	--	--	--	--	--	--	0	0.008	SLC25A26	92142||43582
511	rs6799552	3	5402290	C/T	--	--	--	--	--	--	--	--	--	--	--	0	0	EDEM1||MRPS35P1	-165648||-61372
512	rs680448	9	78316773	A/G	--	--	--	--	--	--	--	--	--	--	--	NA	0	GCNT1||LOC392352	-4621||-37245
513	rs6818398	4	154163021	C/T	--	--	--	--	--	--	--	--	--	--	--	0.069726	0.213	FHDC1||TRIM2	-42723||-182047
514	rs6833836	4	131394521	A/G	--	--	--	--	--	--	--	--	--	--	--	0	0.016	CYCSP14||LOC100132483	-231033||-1469244
515	rs687938	4	82952351	C/T	--	--	--	--	--	--	--	--	--	--	--	0	0.998	MOP-1||COX5BL1	-342853||-107648
516	rs688774	4	82952200	A/G	--	--	--	--	--	--	--	--	--	--	--	0.215272	0	MOP-1||COX5BL1	-342702||-107799
517	rs6889896	5	124727138	G/T	--	--	--	--	--	--	--	--	--	--	--	NA	NA	LOC644659||LOC100130551	-14943||-522704
518	rs6939896	6	169940866	A/G	Y	--	--	--	--	--	--	--	--	--	--	0	0	C6orf122||C6orf208	-20||-2089
519	rs6948262	7	139623432	C/T	--	--	--	--	--	--	--	--	--	--	--	NA	0	LOC100130972	66383||16083
520	rs6962650	7	112710101	C/T	--	--	--	--	--	--	--	--	--	--	--	0	0	LOC401397||PPP1R3A	-162377||-591521
521	rs6996155	8	64180039	G/T	--	--	--	--	--	--	--	--	--	--	--	NA	NA	TTPA||LOC100128540	-18873||-31481
522	rs7015967	8	69075954	C/T	--	--	--	--	--	--	--	--	--	--	--	NA	0	DEPDC2	48797||230497
523	rs7015983	8	69075979	A/C	--	--	--	--	--	--	--	--	--	--	--	NA	0	DEPDC2	48822||230472
524	rs7030006	9	83600032	A/G	--	--	--	--	--	--	--	--	--	--	--	0	0	TLE1||FLJ43950	-106616||-118171
525	rs7044907	9	28453701	A/G	--	--	--	--	--	--	--	--	--	--	--	0	0	LINGO2	515173||255602
526	rs7051085	X	23284898	A/T	--	--	--	--	--	--	--	--	--	--	--	0.085437	0	PTCHD1	21992||39941
527	rs7058787	X	45583663	C/T	--	--	--	--	--	--	--	--	--	--	--	NA	0.003	LOC100128442	85935||74593
528	rs7076	20	60146706	G/A	--	--	Y	--	--	--	--	--	--	--	--	NA	1	PSMA7	1520||5163
529	rs7081156	10	20882037	C/T	--	--	--	--	--	--	--	--	--	--	--	0	0.006	LOC100133024||NEBL	-201993||-228056
530	rs7084654	10	99125252	A/G	--	--	--	--	--	--	--	--	--	--	--	NA	0	RRP12	18804||25803
531	rs7088410	10	99125529	G/T	--	--	--	--	--	--	--	--	--	--	--	NA	0.041	RRP12	19081||25526
532	rs7092350	10	99130208	A/T	--	--	--	--	--	--	--	--	--	--	--	0	0.001	RRP12	23760||20847
533	rs7092499	10	99130303	C/T	--	--	--	--	--	--	--	--	--	--	--	0.124047	0	RRP12	23855||20752
534	rs7109421	11	21709741	C/T	--	--	--	--	--	--	--	--	--	--	--	0	0.001	LOC100130160||TMEM16E	-447506||-461557
535	rs711355	15	27980760	T/C	--	--	--	--	--	--	--	--	--	--	--	0.06609	0	LOC727808||LOC390557	-77166||-106261
536	rs7132119	12	80073806	A/C	--	--	--	--	--	--	--	--	--	--	--	NA	0	ACSS3	77866||99907
537	rs7138083	12	117939030	C/G	--	--	--	--	--	--	--	--	--	--	--	0	0	KIAA1853	35251||146210
538	rs7142944	14	22805156	C/T	Y	--	--	--	--	--	--	--	--	--	--	NA	0	LOC100131781	80771||4252
539	rs7153003	14	96688165	C/T	--	--	--	--	--	--	--	--	--	--	--	0	0.001	LOC730133||LOC730217	-206685||-305264
540	rs7158881	14	80661507	C/T	--	--	--	--	--	--	--	--	--	--	--	0	0	TSHR	169885||20892
541	rs7173234	15	31364175	C/T	--	--	--	--	--	--	--	--	--	--	--	0.010418	0	LOC440268	43148||9387
542	rs7223150	17	51013132	A/G	--	--	--	--	--	--	--	--	--	--	--	0.045931	0	MMD||TMEM100	-158792||-138855
543	rs7230370	18	24450849	A/G	--	--	--	--	--	--	--	--	--	--	--	0.149812	0.905	CDH2||LOC390844	-439660||-34844
544	rs7231303	18	47317269	C/T	--	--	--	--	--	--	--	--	--	--	--	0	0	LOC724101||LOC100128991	-115106||-75658
545	rs724286	1	208103322	C/T	--	--	--	--	--	--	--	--	--	--	--	0	0	C1orf107||SYT14	-5791||-74839
546	rs7244073	18	45614817	A/G	--	--	--	--	--	--	--	--	--	--	--	0	0	MYO5B	11718||360565
547	rs7244102	18	45614872	A/G	--	--	--	--	--	--	--	--	--	--	--	0.132801	0	MYO5B	11773||360510
548	rs7244563	18	45544363	C/T	--	--	--	--	--	--	--	--	--	--	--	0	0	LOC100129143||ACAA2	-112263||-19510
549	rs7283500	21	26265159	C/T	--	--	--	--	--	--	--	--	--	--	--	NA	0.001	APP	90427||199844
550	rs7300860	12	110238980	C/T	--	--	--	--	--	--	--	--	--	--	--	NA	0	CUX2	282768||33759
551	rs7307997	12	61844181	A/G	--	--	--	--	--	--	--	--	--	--	--	0	0	AVPR1A||DPY19L2	-11324||-394779
552	rs7378714	5	111921446	G/T	--	--	--	--	--	--	--	--	--	--	--	NA	0.004	FLJ11235||APC	-136606||-180037
553	rs7395328	11	232624	T/A	--	--	--	--	--	--	--	--	--	--	--	0	0.273	PSMD13	5816||10360
554	rs7411516	1	233338980	C/T	--	--	--	--	--	--	--	--	--	--	--	0	0	PP2672||TOMM20	-376758||-303
555	rs7437554	4	131388715	A/G	--	--	--	--	--	--	--	--	--	--	--	0	0	CYCSP14||LOC100132483	-225227||-1475050
556	rs7439567	4	138684292	T/C	--	--	--	--	--	--	--	--	--	--	--	0.039711	0	PCDH18||SLC7A11	-11213||-620406
557	rs7481993	11	227875	T/C	Y	--	--	--	--	--	--	--	--	--	--	0	0	PSMD13	1067||15109
558	rs7485210	12	130204806	A/C	--	--	--	--	--	--	--	--	--	--	--	0.095469	0	LOC100130778||LOC116437	-129567||-10815
559	rs749170	13	21248875	C/T	--	--	--	--	--	--	--	--	--	--	--	0.018685	0	FGF9||FTHL7	-74688||-919126
560	rs750123	18	71756826	C/T	--	--	--	--	--	--	--	--	--	--	--	0	0.002	C18orf62||ZNF516	-488249||-443781
561	rs7555408	1	187289596	C/T	--	--	--	--	--	--	--	--	--	--	--	0	0.004	LOC100129274||LOC100131147	-1338511||-78508
562	rs7571839	2	82864884	C/T	--	--	--	--	--	--	--	--	--	--	--	0	0	LOC100130209||LOC1720	-1360084||-72554
563	rs757240	4	7658657	G/A	--	--	--	--	--	--	--	--	--	--	--	0	0	SORCS2	413284||136807
564	rs7576824	2	73464789	A/G	Y	--	--	--	--	--	--	--	--	--	--	0	0.001	LOC391387||ALMS1	-13261||-1605
565	rs760761	6	15759111	G/A	--	--	--	--	--	--	--	--	--	--	--	0	0	DTNBP1	128094||12139
566	rs7698203	4	86823753	G/T	--	--	--	--	--	--	--	--	--	--	--	0	0.011	ARHGAP24	208445||319094
567	rs7708972	5	64724497	A/G	--	--	--	--	--	--	--	--	--	--	--	0	0	ADAMTS6	244178||88963
568	rs7738598	6	78671581	A/C	--	--	--	--	--	--	--	--	--	--	--	NA	0	LOC100128162||IRAK1BP1	-408402||-962327
569	rs7743245	6	11916050	C/T	Y	--	--	--	--	--	--	--	--	--	--	0.194304	0.002	C6orf105||LOC389369	-28998||-2823
570	rs7785360	7	69047314	A/G	--	--	--	--	--	--	--	--	--	--	--	0	0	AUTS2	345059||848476
571	rs7793103	7	22113365	A/G	--	--	--	--	--	--	--	--	--	--	--	0	0	CDCA7L||RAPGEF5	-161334||-11068
572	rs7802493	7	138350130	C/T	--	--	--	--	--	--	--	--	--	--	--	NA	0	KIAA1549||ZC3HAV1L	-95020||-10862
573	rs7816924	8	19583918	C/T	Y	--	--	--	--	--	--	--	--	--	--	0	0.086	CSGALNACT1	277966||456
574	rs785914	9	78290615	C/T	--	--	--	--	--	--	--	--	--	--	--	NA	0	GCNT1	44213||21537
575	rs785915	9	78290801	A/G	--	--	--	--	--	--	--	--	--	--	--	NA	0	GCNT1	44399||21351
576	rs785916	9	78290826	A/G	--	--	--	--	--	--	--	--	--	--	--	NA	0	GCNT1	44424||21326
577	rs790575	12	91055739	T/G	--	--	--	--	--	--	--	--	--	--	--	0	0.597	DCN||BTG1	-954802||-5291
578	rs7947523	11	80610475	C/G	--	--	--	--	--	--	--	--	--	--	--	0	0	LOC729790||LOC646195	-567700||-1467657
579	rs7963717	12	70617629	A/C	Y	--	--	--	--	--	--	--	--	--	--	0.030279	0.023	LOC729633||TPH2	-86598||-1264
580	rs7963802	12	60682041	A/G	--	--	--	--	--	--	--	--	--	--	--	0	0	FAM19A2	293734||190777
581	rs7980688	12	91188643	C/T	--	--	--	--	--	--	--	--	--	--	--	0.054226	0.948	LOC643264||CLLU1OS	-101856||-149358
582	rs7997012	13	46309986	A/G	--	--	--	--	--	--	--	--	--	--	--	0	0.001	HTR2A	4472||58190
583	rs8017553	14	22807362	C/T	Y	--	--	--	--	--	--	--	--	--	--	0.22591	0	LOC100131781	82977||2046
584	rs806368	6	88906819	C/T	--	--	--	--	Y	--	--	--	--	--	--	0.063627	0.985	CNR1	517||4956
585	rs806371	6	88913082	G/T	Y	--	--	--	--	--	--	--	--	--	--	0.097328	0.906	CNR1||ACTBP8	-1307||-129016
586	rs806377	6	88915442	C/T	Y	--	--	--	--	--	--	--	--	--	--	0.192497	0	CNR1||ACTBP8	-3667||-126656
587	rs8073498	17	7510423	A/C	--	--	--	--	--	--	--	--	--	--	--	0.09766	0	ATP1B2||TP53	-8609||-2022
588	rs8095062	18	24430916	A/C	--	--	--	--	--	--	--	--	--	--	--	NA	0.001	CDH2||LOC390844	-419727||-54777
589	rs8096222	18	24431366	A/G	--	--	--	--	--	--	--	--	--	--	--	0	0.009	CDH2||LOC390844	-420177||-54327
590	rs813676	15	27980608	C/T	--	--	--	--	--	--	--	--	--	--	--	0	0.006	LOC727808||LOC390557	-77014||-106413
591	rs877836	19	34454402	G/A	--	--	--	--	--	--	--	--	--	--	--	0	0	UQCRFS1||LOC284395	-58448||-141159
592	rs890294	5	94430783	C/T	--	--	--	--	--	--	--	--	--	--	--	0	0	MCTP1	361826||215252
593	rs898040	6	78408635	G/A	--	--	--	--	--	--	--	--	--	--	--	NA	0	LOC100128162||IRAK1BP1	-145456||-1225273
594	rs910039	6	17613923	A/G	--	--	--	--	--	--	--	--	--	--	--	0	0.081	CAP2	112208||52079
595	rs915120	10	121180103	T/C	--	--	--	--	--	--	--	--	--	--	--	NA	0.001	GRK5	222916||25018
596	rs924693	11	19200953	T/C	--	--	--	--	--	--	--	--	--	--	--	0	0	CSRP3||E2F8	-20776||-1233
597	rs9288091	2	184079648	A/G	--	--	--	--	--	--	--	--	--	--	--	0	0	LOC129402||LOC644877	-245409||-100558
598	rs9294091	6	78712418	C/T	--	--	--	--	--	--	--	--	--	--	--	0	0	LOC100128162||IRAK1BP1	-449239||-921490
599	rs9294171	6	80896534	A/G	--	--	--	--	--	--	--	--	--	--	--	0.06541	0	BCKDHB	23451||216172
600	rs9328202	6	3832338	A/C	--	--	--	--	--	--	--	--	--	--	--	0.094393	0	FAM50B||TDGF4	-35788||-54054
601	rs9343638	6	78438553	A/G	--	--	--	--	--	--	--	--	--	--	--	0.050647	0.003	LOC100128162||IRAK1BP1	-175374||-1195355
602	rs9350746	6	78776041	A/G	--	--	--	--	--	--	--	--	--	--	--	0	0	LOC100128162||IRAK1BP1	-512862||-857867
603	rs9352817	6	81082598	G/T	--	--	--	--	--	--	--	--	--	--	--	0.010359	0.929	BCKDHB	209515||30108
604	rs9355357	6	162013011	C/T	--	--	--	--	--	--	--	--	--	--	--	0	0	PARK2	323350||1055782
605	rs9361296	6	78603866	A/C	--	--	--	--	--	--	--	--	--	--	--	0	0.008	LOC100128162||IRAK1BP1	-340687||-1030042
606	rs9361599	6	81081961	C/G	--	--	--	--	--	--	--	--	--	--	--	NA	0	BCKDHB	208878||30745
607	rs9408013	9	24869019	C/T	--	--	--	--	--	--	--	--	--	--	--	0	0	LOC100129669||TUSC1	-333015||-797368
608	rs9425322	1	182100684	A/G	--	--	--	--	--	--	--	--	--	--	--	0.104947	0.994	RGL1	228853||63605
609	rs9436797	1	68340006	A/G	--	--	--	--	--	--	--	--	--	--	--	0	0	LOC100133029	155592||19443
610	rs944289	14	35718997	C/T	--	--	--	--	--	--	--	--	--	--	--	NA	0.012	LOC644616||MBIP	-124703||-118524
611	rs9448898	6	80902060	A/T	--	--	--	--	--	--	--	--	--	--	--	NA	0.003	BCKDHB	28977||210646
612	rs9448899	6	80902583	A/G	--	--	--	--	--	--	--	--	--	--	--	NA	0	BCKDHB	29500||210123
613	rs948667	18	45622228	A/G	--	--	--	--	--	--	--	--	--	--	--	0	0	MYO5B	19129||353154
614	rs9497111	6	145246442	A/G	--	--	--	--	--	--	--	--	--	--	--	0	0	UTRN||TRNAQ-UUG	-30579||-299110
615	rs9518586	13	101308167	A/G	--	--	--	--	--	--	--	--	--	--	--	0	0	FGF14	135131||543958
616	rs9525927	13	43740503	A/G	--	--	--	--	--	--	--	--	--	--	--	0.042828	0.047	LOC121838||SERP2	-239521||-105475
617	rs9536314	13	32526138	G/T	--	--	--	--	--	--	Y	--	probablydamaging	1	1	0.354127	0.816	KL	37567||12141
618	rs9542990	13	71993272	A/G	--	--	--	--	--	--	--	--	--	--	--	0.023129	0	DACH1||RP11-11C5.2	-653941||-187224
619	rs9564791	13	70696044	C/T	--	--	--	--	--	--	--	--	--	--	--	0.120761	0	ATXN8OS||DACH1	-1084482||-214055
620	rs9635953	18	45599927	A/G	--	--	--	--	--	--	--	--	--	--	--	NA	0	SCARNA17||MYO5B	-5116||-3172
621	rs9652304	14	80663735	C/T	--	--	--	--	--	--	--	--	--	--	--	NA	0	TSHR	172113||18664
622	rs9690295	7	139023506	C/T	--	--	--	--	--	--	--	--	--	--	--	0.251438	0.001	HIPK2||LOC653052	-56489||-36110
623	rs9775457	9	139386750	A/C	--	--	--	--	--	--	--	--	--	--	--	NA	0	FLJ20433	65581||50785
624	rs978661	7	63183209	T/C	--	--	--	--	--	--	--	--	--	--	--	0	0	LOC442319||LOC653435	-6147||-14446
625	rs978814	6	81016631	C/A	--	--	--	--	--	--	--	--	--	--	--	0.219179	0	BCKDHB	143548||96075
626	rs9819066	3	71605800	C/T	--	--	--	--	--	--	--	--	--	--	--	0	0	FOXP1	518374||110030
627	rs9828629	3	71613036	C/T	--	--	--	--	--	--	--	--	--	--	--	0.030362	0.001	FOXP1	525610||102794
628	rs9839456	3	6206998	C/T	--	--	--	--	--	--	--	--	--	--	--	NA	0	MRPS35P1||MRPS36P1	-743209||-582726
629	rs984230	X	93451236	A/G	--	--	--	--	--	--	--	--	--	--	--	0	0.016	LOC100127890||LOC643371	-488974||-10081
630	rs9887991	10	99149624	C/T	--	--	--	--	--	--	--	--	--	--	--	NA	0	RRP12	43176||1431
631	rs9888026	10	99149859	A/C	--	--	--	--	--	--	--	--	--	--	--	0	0	RRP12	43411||1196
632	rs9888117	10	99149953	C/G	--	--	--	--	--	--	--	--	--	--	--	0.243186	0.283	RRP12	43505||1102
633	rs9896237	17	51005511	C/T	--	--	--	--	--	--	--	--	--	--	--	0	0.001	MMD||TMEM100	-151171||-146476
634	rs992734	16	72010854	T/C	--	--	--	--	--	--	--	--	--	--	--	0.059189	0	LOC283902||TRNAK-UUU	-325680||-58863
635	rs994575	11	105070676	C/G	--	--	--	--	--	--	--	--	--	--	--	0	0	GRIA4	84666||287353
636	rs996435	X	145447370	C/T	--	--	--	--	--	--	--	--	--	--	--	NA	0	LOC100128690||LOC100128265	-2343||-60571
637	rs998494	9	79476782	G/A	--	--	--	--	--	--	--	--	--	--	--	0	0	GNA14||GNAQ	-23739||-48227

[truncated: 1 more sheets: S10_MDD SNPs function]
